# Supplementary material for: Engineering of Peptide‐Inserted Base Editors with Enhanced Accuracy and Security
Source: Small. 2025 Feb 25;21(14):2411583. doi: 10.1002/smll.202411583 (PMC11983243; doi:10.1002/smll.202411583)
Supplement: Supplementary file 2 — Supporting Information [file SMLL-21-2411583-s001.xlsx]

## Sheet: Fig. 1d
Editing efficiency analysized by CRISPResso2
HEK site2
	Nucleotide	A	A	G	G	A	A	A	C	T	G	G	A	A	C	A	C	A	A	A	G	C	A	T	A	G	A	C	T	G	C	G	G	G	G	C	G	G	G	C	C
Untreated rep.1	A	0.995215	0.996411	0	0	0.996411	0.998804	0.996411	0	0	0	0	1	0.997608	0.00119617	0.997608	0.00119617	0.997608	1	0.997608	0	0.00119617	0.996411	0.00119617	0.998804	0.00119617	0.994019	0.00119617	0.00119617	0.00239234	0.00119617	0	0	0.00119617	0.00239234	0	0.00478469	0.00239234	0.00358852	0.00239234	0.00598086
	T	0.00239234	0	0	0	0	0	0	0	0.997608	0	0.00119617	0	0	0	0	0.00119617	0.00119617	0	0.00119617	0.00119617	0	0.00239234	0.997608	0.00119617	0.00239234	0.00239234	0	0.994019	0.00119617	0.00598086	0.00239234	0.00239234	0	0.00119617	0.00239234	0.00119617	0.00239234	0	0.00119617	0
	C	0	0	0	0	0.00239234	0	0	0.998804	0.00119617	0	0	0	0	0.998804	0	0.997608	0	0	0	0	0.997608	0	0.00119617	0	0	0.00119617	0.996411	0.00239234	0	0.992823	0	0.00119617	0	0	0.996411	0.00119617	0.0167464	0.00478469	0.994019	0.992823
	G	0	0	0.998804	0.998804	0	0	0.00239234	0	0	0.998804	0.997608	0	0.00239234	0	0.00239234	0	0.00119617	0	0.00119617	0.998804	0.00119617	0.00119617	0	0	0.996411	0.00239234	0.00239234	0.00239234	0.996411	0	0.997608	0.994019	0.995215	0.992823	0.00119617	0.991627	0.977273	0.989234	0.00119617	0
	N	0	0	0	0	0	0	0	0	0	0	0	0	0	0	0	0	0	0	0	0	0	0	0	0	0	0	0	0	0	0	0	0	0	0	0	0	0	0	0	0
	-	0.00239234	0.00358852	0.00119617	0.00119617	0.00119617	0.00119617	0.00119617	0.00119617	0.00119617	0.00119617	0.00119617	0	0	0	0	0	0	0	0	0	0	0	0	0	0	0	0	0	0	0	0	0.00239234	0.00358852	0.00358852	0	0.00119617	0.00119617	0.00239234	0.00119617	0.00119617
Untreated rep.2	A	0.999344	0.99906	8.86871e-05	1.77374e-05	0.999681	0.999415	0.99945	5.32122e-05	0.000248324	0.000177374	0.000124162	0.999255	0.999042	0.000337011	0.999574	0.000248324	0.999237	0.999273	0.999273	0.000975558	0.000177374	0.999202	0.000141899	0.998918	0.000141899	0.998883	0.000177374	0.000301536	0.000141899	5.32122e-05	0.000301536	0.000390223	0.000319273	0.00109972	7.09497e-05	0.000337011	0.000195112	0.0023236	0.000177374	5.32122e-05
	T	0.000159637	0.000283799	0.000603072	1.77374e-05	1.77374e-05	8.86871e-05	0.000141899	0.000141899	0.999078	0.000195112	0.000124162	7.09497e-05	0	0.000319273	1.77374e-05	0.000337011	1.77374e-05	0.000141899	8.86871e-05	0.000212849	0.000337011	0.000106424	0.999131	3.54748e-05	0.000372486	1.77374e-05	0.000159637	0.998616	0.000106424	0.00163184	0.000283799	7.09497e-05	0.000106424	0.000195112	0.000567597	0.000301536	0.000106424	8.86871e-05	0.000869133	0.000124162
	C	0.000177374	0.000212849	0	1.77374e-05	1.77374e-05	0.000106424	7.09497e-05	0.999592	0.000443435	0.000283799	8.86871e-05	7.09497e-05	0.000337011	0.9989	1.77374e-05	0.998829	8.86871e-05	0.000124162	0.000106424	0.000283799	0.998918	7.09497e-05	0.000195112	0.000141899	8.86871e-05	8.86871e-05	0.998776	0.000106424	0	0.997481	1.77374e-05	1.77374e-05	7.09497e-05	1.77374e-05	0.998776	0	8.86871e-05	0.000106424	0.998563	0.99945
	G	0.000212849	8.86871e-05	0.999113	0.999752	8.86871e-05	0.000177374	0.000106424	0	1.77374e-05	0.999095	0.999273	0.000266061	0.000283799	7.09497e-05	5.32122e-05	0.000248324	0.000337011	0.000124162	0.000177374	0.998138	1.77374e-05	0.000106424	1.77374e-05	0.000283799	0.998741	0.000124162	0	8.86871e-05	0.998953	0	0.99867	0.998794	0.998794	0.99773	0	0.998812	0.999078	0.996949	3.54748e-05	1.77374e-05
	N	0	0	0	0	0	0	0	0	0	0	0	0	0	0	0	0	0	0	0	0	0	0	0	0	0	0	0	0	0	0	0	0	0	0	0	0	0	0	0	0
	-	0.000106424	0.000354748	0.000195112	0.000195112	0.000195112	0.000212849	0.000230586	0.000212849	0.000212849	0.000248324	0.000390223	0.000337011	0.000337011	0.000372486	0.000337011	0.000337011	0.000319273	0.000337011	0.000354748	0.000390223	0.00054986	0.000514385	0.000514385	0.00062081	0.000656284	0.000886871	0.000886871	0.000886871	0.000798184	0.000833659	0.000727234	0.000727234	0.000709497	0.00095782	0.000585335	0.00054986	0.000532122	0.000532122	0.000354748	0.000354748
Untreated rep.3	A	0.999095	0.999071	0.000428878	7.14796e-05	0.999333	0.999118	0.999214	7.14796e-05	0.000142959	0.000214439	9.53062e-05	0.999238	0.998856	0.000357398	0.999381	0.000190612	0.999476	0.999118	0.999023	0.000667143	0.000309745	0.998904	2.38265e-05	0.998594	0.000142959	0.998785	9.53062e-05	0.000309745	0.000333572	9.53062e-05	0.000238265	0.000500357	0.000285919	0.00109602	0.000119133	0.000166786	0.000214439	0.00300214	0.000119133	9.53062e-05
	T	0.000142959	0.000214439	0.000285919	0.000119133	0	2.38265e-05	2.38265e-05	0.000190612	0.999095	4.76531e-05	0.000214439	0.000142959	0	0.000810102	2.38265e-05	0.000524184	4.76531e-05	9.53062e-05	7.14796e-05	0.000238265	0.000595664	7.14796e-05	0.999023	0.000190612	0.000333572	0	0.000190612	0.998523	0.000285919	0.00212056	0.000119133	0.000190612	0.000142959	0.000190612	0.00069097	0.000262092	9.53062e-05	0.000142959	0.00102454	0.000238265
	C	0.000262092	0.000190612	0	0	4.76531e-05	0.000262092	0.000119133	0.999333	0.000357398	0.000285919	2.38265e-05	2.38265e-05	0.000571837	0.998213	9.53062e-05	0.998332	0	0.000142959	0.000166786	0.000428878	0.998284	0.000119133	0.000119133	0.000119133	7.14796e-05	9.53062e-05	0.998904	0.000285919	2.38265e-05	0.997093	0	2.38265e-05	0	7.14796e-05	0.998499	7.14796e-05	0	7.14796e-05	0.998427	0.999285
	G	0.000190612	0.000166786	0.998952	0.999404	0.000214439	0.000214439	0.000166786	0	2.38265e-05	0.999071	0.999285	0.000190612	0.000166786	0.000119133	9.53062e-05	0.000476531	7.14796e-05	0.000190612	0.000190612	0.997951	2.38265e-05	0.000119133	7.14796e-05	0.000333572	0.998713	0.000262092	4.76531e-05	9.53062e-05	0.998594	0	0.998952	0.998594	0.99888	0.997713	2.38265e-05	0.998928	0.999214	0.996307	4.76531e-05	2.38265e-05
	N	0	0	0	0	0	0	0	0	0	0	0	0	0	0	0	0	0	0	0	0	0	0	0	0	0	0	0	0	0	0	0	0	0	0	0	0	0	0	0	0
	-	0.000309745	0.000357398	0.000333572	0.000405051	0.000405051	0.000381225	0.000476531	0.000405051	0.000381225	0.000381225	0.000381225	0.000405051	0.000405051	0.000500357	0.000405051	0.000476531	0.000405051	0.000452704	0.00054801	0.000714796	0.000786276	0.000786276	0.000762449	0.000762449	0.000738623	0.000857756	0.000762449	0.000786276	0.000762449	0.00069097	0.00069097	0.00069097	0.00069097	0.000929235	0.000667143	0.000571837	0.000476531	0.000476531	0.000381225	0.000357398
A3A rep.1	A	0.971518	0.968396	0.00910391	0.0120952	0.956951	0.95318	0.948368	0.00104045	0	0.00494213	0.00585252	0.931851	0.93016	0.0815451	0.914813	0.0321238	0.895955	0.887762	0.88282	0.000910391	0.0044219	0.878268	0.000390168	0.905059	0.00143062	0.921966	0.00299129	0.000780336	0.000130056	0.00104045	0.00156067	0.00065028	0	0.000260112	0	0.000910391	0.000260112	0.00299129	0.00104045	0
	T	0.00169073	0.000260112	0.00065028	0.00156067	0.000520224	0	0.000520224	0.0123553	0.939004	0.000780336	0.00169073	0.00065028	0.000130056	0.20952	0.00169073	0.170113	0.000520224	0.000130056	0.000130056	0.000130056	0.11692	0.000910391	0.908311	0.000130056	0.00065028	0	0.0106646	0.95357	0.000520224	0.00351151	0.000390168	0.000390168	0.000260112	0	0.000260112	0.000910391	0.00156067	0.000390168	0.00260112	0.000260112
	C	0.00104045	0.000780336	0	0.00130056	0	0.000520224	0.000260112	0.926518	0.000780336	0	0.000260112	0.00065028	0.000780336	0.556379	0	0.490051	0.000130056	0.000130056	0.000390168	0.000520224	0.74431	0.000130056	0.000130056	0.000130056	0.000130056	0.000520224	0.924307	0	0	0.967616	0	0.000130056	0	0.000130056	0.978541	0	0	0	0.979971	0.983873
	G	0.000260112	0.00104045	0.957862	0.947327	0.000260112	0.000910391	0.000130056	0.0011705	0	0.933021	0.926518	0.000260112	0.000130056	0.0342047	0.0011705	0.191963	0.000130056	0.00104045	0.00065028	0.888282	0.0076733	0.000390168	0.000260112	0	0.910001	0.000130056	0.000260112	0.00104045	0.963975	0.000780336	0.971778	0.972558	0.975419	0.97698	0	0.978671	0.980231	0.979321	0.000390168	0.000910391
	N	0	0	0	0	0	0	0	0	0	0	0	0	0	0	0	0	0	0	0	0	0	0	0	0	0	0	0	0	0	0	0	0	0	0	0	0	0	0	0	0
	-	0.025491	0.0295227	0.0323839	0.0377162	0.0422682	0.0453895	0.0507218	0.0589153	0.0602159	0.0612563	0.0656782	0.0665886	0.0687996	0.118351	0.0823254	0.11575	0.103264	0.110938	0.11601	0.110157	0.126674	0.120302	0.0909091	0.0946807	0.0877877	0.0773833	0.0617766	0.0446092	0.0353752	0.0270516	0.0262713	0.0262713	0.0243205	0.0226297	0.0211991	0.0195084	0.0179477	0.0172974	0.0159969	0.0149564
A3A rep.2	A	0.986603	0.98394	0.00702478	0.0109158	0.9789	0.976445	0.972554	0.00148852	0.00047006	0.00616301	0.00605855	0.953151	0.951192	0.0959183	0.933487	0.0340793	0.916538	0.909409	0.904421	0.000914005	0.00689421	0.905805	0.000208915	0.928081	0.00130572	0.938788	0.00248087	0.000496174	0.000600632	0.000443945	0.00159298	0.000156687	2.61144e-05	0.00023503	0.000156687	0.000914005	0.000783433	0.00248087	0.000130572	0.000130572
	T	0.00047006	0.000522289	0.000626746	0.00138406	0.000208915	0.00047006	0.000104458	0.0149113	0.961951	0.00107069	0.000914005	0.000182801	0.000417831	0.245319	0.00315985	0.191967	0.000861776	0.000496174	0.000835662	0.000156687	0.135221	0.000365602	0.931267	0.000104458	0.000914005	0.000130572	0.00843496	0.966182	5.22289e-05	0.0030815	0.000496174	0.000417831	0.000104458	0.000339488	0.000522289	0.000182801	0.000156687	0.000339488	0.000914005	0.000104458
	C	0.00047006	0.000365602	5.22289e-05	0.000156687	5.22289e-05	0.000417831	0.000861776	0.946465	0.000339488	0.000208915	0.000574518	0.00023503	0.000313373	0.512261	0	0.448489	5.22289e-05	2.61144e-05	0.000496174	7.83433e-05	0.748831	5.22289e-05	0.000391717	7.83433e-05	0.000261144	0.000548403	0.94012	0.000548403	0	0.980414	5.22289e-05	0.000339488	0.00023503	5.22289e-05	0.988954	0	0	0	0.992819	0.994908
	G	0.000391717	0.000365602	0.976366	0.968428	0.000548403	0.000339488	0.000313373	0.00188024	0.00023503	0.953804	0.948685	0.000548403	0.000496174	0.0368214	0.000417831	0.225524	0.000339488	0.000443945	0.000208915	0.909357	0.00947954	5.22289e-05	0.000104458	0.000443945	0.933539	0.000731204	0.000783433	0.000182801	0.975557	0.000156687	0.983208	0.985585	0.987178	0.987674	0.000104458	0.99039	0.990991	0.989894	0.000130572	0
	N	0	0	0	0	0	0	0	0	0	0	0	0	0	0	0	0	0	0	0	0	0	0	0	0	0	0	0	0	0	0	0	0	0	0	0	0	0	0	0	0
	-	0.0120649	0.0148069	0.0159298	0.0191158	0.0202909	0.0223278	0.0261667	0.0352545	0.0370042	0.0387538	0.0437678	0.0458831	0.0475805	0.109681	0.0629358	0.0999399	0.0822082	0.0896247	0.0940381	0.0894942	0.0995743	0.0937247	0.0680281	0.0712924	0.0639804	0.0598021	0.0481811	0.0325908	0.0237902	0.0159037	0.0146502	0.0135012	0.0124566	0.0116993	0.010263	0.00851331	0.00806936	0.00728593	0.00600632	0.00485728
A3A rep.3	A	0.986522	0.983708	0.00927578	0.0129623	0.978515	0.973996	0.968645	0.0027748	0.000634241	0.00761089	0.00852261	0.950767	0.948825	0.0880802	0.930907	0.0356364	0.9229	0.918936	0.915051	0.00122884	0.00796765	0.906846	0.000396401	0.923257	0.0023784	0.936338	0.00202164	0.000832441	0.0001982	0.000515321	0.00134776	0.000554961	0.00015856	0.00015856	0.00015856	0.000475681	0.000554961	0.00162524	7.92801e-05	7.92801e-05
	T	0.00023784	0.000673881	0.000792801	0.000951362	3.96401e-05	0.0001982	0.00103064	0.013874	0.960439	0.000475681	0.00103064	0.0013874	0.00011892	0.239902	0.00336941	0.19273	0.000515321	0.000515321	0.000713521	0.00023784	0.137551	0.0001982	0.928133	0.000475681	0.00126848	3.96401e-05	0.0101875	0.966782	0.00015856	0.00202164	0.00023784	0.000356761	0.00011892	7.92801e-05	0.000911722	0.00015856	7.92801e-05	3.96401e-05	0.00122884	7.92801e-05
	C	0.000436041	0.000634241	0	3.96401e-05	0.000594601	0.00027748	0.00027748	0.943315	0.000832441	0.00023784	0.000713521	0.00027748	0.000515321	0.528878	0	0.475284	0	0.000554961	0.000436041	0.00011892	0.750902	0.000396401	0	7.92801e-05	0	0.0001982	0.939985	0.00011892	0	0.982994	0.00011892	0	0	0.00015856	0.988703	0	7.92801e-05	0	0.99231	0.994094
	G	0.000753161	0.00023784	0.973362	0.966385	0.00015856	0.00027748	7.92801e-05	0.00190272	0.00011892	0.952313	0.944187	0.000396401	0.000396401	0.0318706	0.0017838	0.204939	0.000515321	0.000515321	0.000515321	0.918619	0.00887938	0.000554961	0.000396401	0.000356761	0.926943	0.000753161	0.000673881	0.0001982	0.977841	3.96401e-05	0.985175	0.986998	0.988544	0.988385	0.00015856	0.990367	0.990883	0.990843	0.000356761	0
	N	0	0	0	0	0	0	0	0	0	0	0	0	0	0	0	0	0	0	0	0	0	0	0	0	0	0	0	0	0	0	0	0	0	0	0	0	0	0	0	0
	-	0.0120506	0.0147461	0.0165695	0.0196615	0.0206921	0.0252507	0.0299679	0.0381337	0.0379752	0.0393626	0.0455464	0.0471717	0.0501447	0.11127	0.0639394	0.09141	0.0760693	0.0794783	0.0832838	0.0797955	0.0947001	0.0920046	0.0710746	0.0758315	0.0694098	0.0626709	0.047132	0.0320688	0.021802	0.014429	0.0131209	0.0120902	0.0111785	0.0112181	0.0100686	0.0089983	0.00840369	0.00749197	0.00602529	0.00574781
A3A_L1B_G25 rep.1	A	0.99946	0.998943	0.000281988	4.6998e-05	0.999648	0.999131	0.999601	7.0497e-05	0.000140994	0.000117495	2.3499e-05	0.999413	0.999366	0.000328986	0.999389	0.000328986	0.999436	0.99906	0.998966	0.000869463	0.000140994	0.999084	0.000140994	0.99899	7.0497e-05	0.999248	4.6998e-05	7.0497e-05	0.00023499	0.000211491	0.000117495	0.00023499	0.000140994	9.3996e-05	9.3996e-05	0.000211491	0.000305487	0.00289038	0.000164493	7.0497e-05
	T	0	0.000305487	0.000305487	0.000258489	4.6998e-05	4.6998e-05	4.6998e-05	0.000422982	0.999483	0.000117495	0.000281988	0	2.3499e-05	0.00986958	2.3499e-05	0.0165433	0	2.3499e-05	2.3499e-05	0.000187992	0.00321936	0	0.999084	0.000117495	0.000211491	2.3499e-05	0.000164493	0.99953	0.000211491	0.00166843	0.000211491	0.000211491	0.000164493	4.6998e-05	0.000399483	0.00023499	9.3996e-05	0	0.000822465	0.000211491
	C	9.3996e-05	0.000258489	7.0497e-05	4.6998e-05	4.6998e-05	0.00046998	0.000140994	0.999319	0.000164493	9.3996e-05	4.6998e-05	2.3499e-05	0.000164493	0.989167	2.3499e-05	0.980637	0	0.000117495	0.000164493	4.6998e-05	0.995841	0	9.3996e-05	4.6998e-05	0	2.3499e-05	0.999413	9.3996e-05	0	0.997862	0	2.3499e-05	0	4.6998e-05	0.999342	0	2.3499e-05	0	0.998872	0.999601
	G	0.000305487	0.000281988	0.999178	0.999483	9.3996e-05	0.000187992	4.6998e-05	2.3499e-05	2.3499e-05	0.99946	0.999389	0.000328986	0.000164493	0.000211491	0.000187992	0.00204441	0.000164493	0.000187992	0.000164493	0.998144	9.3996e-05	0.000211491	0.000140994	0.000258489	0.999248	0.000258489	0	2.3499e-05	0.999342	2.3499e-05	0.999483	0.999366	0.99953	0.999554	0	0.999413	0.999436	0.996992	2.3499e-05	0
	N	0	0	0	0	0	0	0	0	0	0	0	0	0	0	0	0	0	0	0	0	0	0	0	0	0	0	0	0	0	0	0	0	0	0	0	0	0	0	0	0
	-	0.000140994	0.000211491	0.000164493	0.000164493	0.000164493	0.000164493	0.000164493	0.000164493	0.000187992	0.000211491	0.000258489	0.00023499	0.000281988	0.000422982	0.000375984	0.000446481	0.000399483	0.000610974	0.000681471	0.000751968	0.00070497	0.00070497	0.000540477	0.000587475	0.00046998	0.000446481	0.000375984	0.000281988	0.000211491	0.00023499	0.000187992	0.000164493	0.000164493	0.000258489	0.000164493	0.000140994	0.000140994	0.000117495	0.000117495	0.000117495
A3A_L1B_G25 rep.2	A	0.999328	0.998803	0.000175193	0.000321187	0.999679	0.999445	0.999504	0.000145994	0.000175193	5.83976e-05	0.000175193	0.999387	0.999504	0.000408783	0.99965	0.000145994	0.999387	0.999095	0.999036	0.00119715	0.000204391	0.999007	0.000116795	0.998365	2.91988e-05	0.998131	8.75964e-05	0.000175193	0.000321187	0.00072997	0.000116795	0.000116795	5.83976e-05	0.000321187	8.75964e-05	0.000116795	0.000262789	0.00312427	0.000116795	5.83976e-05
	T	0.000116795	0.000437982	0.000583976	0.000116795	0.000116795	2.91988e-05	2.91988e-05	0.000467181	0.999387	5.83976e-05	0.000262789	8.75964e-05	2.91988e-05	0.00794207	0	0.0121175	5.83976e-05	0.000262789	5.83976e-05	0.000262789	0.00183952	2.91988e-05	0.99889	0.000116795	0.000496379	0	0.000321187	0.998394	0.00023359	0.0023359	0.000350385	8.75964e-05	0.000175193	0.000116795	0.000554777	8.75964e-05	5.83976e-05	0.000175193	0.00119715	0.000204391
	C	0.000116795	0.000291988	8.75964e-05	2.91988e-05	0	0.00023359	0.000116795	0.999241	0.000321187	8.75964e-05	8.75964e-05	0	8.75964e-05	0.991328	0	0.985809	0	5.83976e-05	8.75964e-05	5.83976e-05	0.997255	2.91988e-05	0.000204391	0.000116795	0	5.83976e-05	0.99816	0.00023359	0	0.995941	0	5.83976e-05	0	2.91988e-05	0.998336	0	0	2.91988e-05	0.997898	0.999095
	G	0.000350385	0.000291988	0.999066	0.999445	0.000116795	0.000204391	0.000204391	2.91988e-05	0	0.999679	0.999299	0.000350385	0.000204391	8.75964e-05	0.000175193	0.00166433	0.000262789	0.00023359	0.000321187	0.997898	2.91988e-05	0.000145994	8.75964e-05	0.000671572	0.998803	0.000437982	0	0	0.998219	2.91988e-05	0.998569	0.998774	0.998803	0.998394	2.91988e-05	0.998803	0.998686	0.995795	2.91988e-05	0
	N	0	0	0	0	0	0	0	0	0	0	0	0	0	0	0	0	0	0	0	0	0	0	0	0	0	0	0	0	0	0	0	0	0	0	0	0	0	0	0	0
	-	8.75964e-05	0.000175193	8.75964e-05	8.75964e-05	8.75964e-05	8.75964e-05	0.000145994	0.000116795	0.000116795	0.000116795	0.000175193	0.000175193	0.000175193	0.00023359	0.000175193	0.000262789	0.000291988	0.000350385	0.000496379	0.000583976	0.000671572	0.000788367	0.000700771	0.00072997	0.000671572	0.00137234	0.00143074	0.00119715	0.00122635	0.00096356	0.00096356	0.00096356	0.00096356	0.00113875	0.000992759	0.000992759	0.000992759	0.000875964	0.000759168	0.000642373
A3A_L1B_G25 rep.3	A	0.999588	0.999259	0.00024704	0.000131754	0.999671	0.999358	0.999522	4.94079e-05	9.88159e-05	0.000181162	3.29386e-05	0.999473	0.999374	0.000592895	0.999407	0.000181162	0.999506	0.999144	0.999457	0.000741119	0.00023057	0.99916	0.000115285	0.999012	9.88159e-05	0.999374	9.88159e-05	0.000181162	9.88159e-05	0.00023057	0.000131754	0.000527018	8.23465e-05	0.000181162	0.000115285	0.000362325	0.000263509	0.00243746	0.000214101	6.58772e-05
	T	9.88159e-05	0.000197632	0.000279978	8.23465e-05	3.29386e-05	1.64693e-05	9.88159e-05	0.000296448	0.999424	0.000115285	0.000181162	0.000131754	4.94079e-05	0.00675242	1.64693e-05	0.0130108	0	0.000131754	3.29386e-05	0.000263509	0.00153165	1.64693e-05	0.999242	4.94079e-05	0.000378794	0	0.000757588	0.999292	6.58772e-05	0.00161399	0.00023057	9.88159e-05	1.64693e-05	0.000214101	0.000461141	0.000214101	4.94079e-05	0.000197632	0.000938751	9.88159e-05
	C	0.000131754	0.000197632	1.64693e-05	1.64693e-05	3.29386e-05	0.000279978	9.88159e-05	0.999522	0.00023057	6.58772e-05	4.94079e-05	0	0.000115285	0.991996	0	0.984848	1.64693e-05	9.88159e-05	3.29386e-05	9.88159e-05	0.99753	1.64693e-05	0.000115285	1.64693e-05	1.64693e-05	0	0.998781	0.000148224	0	0.997875	1.64693e-05	0	0	0	0.999209	1.64693e-05	4.94079e-05	1.64693e-05	0.998748	0.999769
	G	0.000164693	0.000164693	0.99944	0.999704	0.000197632	0.00023057	0.000115285	0	0.000115285	0.999506	0.999522	0.000214101	0.000263509	0.000214101	0.000378794	0.00156458	0.00024704	0.000362325	0.000148224	0.998501	8.23465e-05	0.000197632	3.29386e-05	0.000378794	0.998962	0.000197632	1.64693e-05	0	0.999506	6.58772e-05	0.999407	0.99916	0.999687	0.999078	0	0.999325	0.999555	0.997217	4.94079e-05	0
	N	0	0	0	0	0	0	0	0	0	0	0	0	0	0	0	0	0	0	0	0	0	0	0	0	0	0	0	0	0	0	0	0	0	0	0	0	0	0	0	0
	-	1.64693e-05	0.000181162	1.64693e-05	6.58772e-05	6.58772e-05	0.000115285	0.000164693	0.000131754	0.000131754	0.000131754	0.000214101	0.000181162	0.000197632	0.000444671	0.000197632	0.000395263	0.00023057	0.000263509	0.000329386	0.000395263	0.000625834	0.000609364	0.000494079	0.000543487	0.000543487	0.000428202	0.000345855	0.000378794	0.000329386	0.000214101	0.000214101	0.000214101	0.000214101	0.000527018	0.000214101	8.23465e-05	8.23465e-05	0.000131754	4.94079e-05	6.58772e-05
A3A_L1G_G25 rep.1	A	0.985324	0.982887	0.00744736	0.0135257	0.977603	0.974564	0.971744	0.00240944	0.00052022	0.0108151	0.0058867	0.957096	0.955179	0.0704214	0.941626	0.0360868	0.928839	0.921693	0.916409	0.00317608	0.0106782	0.914602	0.00071188	0.932207	0.005476	0.941215	0.00824138	0.00052022	0.0001369	0.00035594	0.00060236	0.00071188	0.00043808	0.00030118	0	0.0010952	0.00090354	0.00306656	0.00024642	2.738e-05
	T	0.0006845	0.0002738	0.00114996	0.0004107	2.738e-05	0.0005476	0.00057498	0.0257372	0.962955	0.00084878	0.00052022	0.00038332	0.0005476	0.331599	0.00188922	0.270706	0.00073926	0.001369	0.00084878	0.0005476	0.314432	8.214e-05	0.936752	0.00024642	0.00062974	0.00073926	0.03365	0.972374	8.214e-05	0.00366892	0.00016428	0.00010952	0.0001369	0.0001369	0.00101306	2.738e-05	8.214e-05	0.00010952	0.00106782	5.476e-05
	C	0.0002738	0	8.214e-05	0	0.00035594	0.00038332	0.00030118	0.935849	0.00062974	0	0.00084878	2.738e-05	0.0002738	0.482052	0.00032856	0.457903	0.00093092	0.0005476	2.738e-05	0.00049284	0.578868	0.00084878	0.00052022	0.00032856	0.00024642	0.00035594	0.913178	8.214e-05	2.738e-05	0.983326	2.738e-05	8.214e-05	0	2.738e-05	0.99154	2.738e-05	0	0	0.993456	0.995017
	G	0.00016428	0.00016428	0.972812	0.965556	0.00019166	0.00019166	0.00032856	0.001369	0.00035594	0.951784	0.952523	0.0004107	0.00030118	0.0118282	0.00101306	0.159215	0.0004107	0.00065712	0.00090354	0.917477	0.00763902	0.00079402	0.00114996	0.00098568	0.930729	0.0006845	0.00145114	0	0.982093	0	0.987706	0.989212	0.990198	0.990061	2.738e-05	0.991759	0.992525	0.990499	0.0001369	0
	N	0	0	0	0	0	0	0	0	0	0	0	0	0	0	0	0	0	0	0	0	0	0	0	0	0	0	0	0	0	0	0	0	0	0	0	0	0	0	0	0
	-	0.0135531	0.0166744	0.0185089	0.0205076	0.0218219	0.0243134	0.0270514	0.0346357	0.0355392	0.0365523	0.0402212	0.0420831	0.0436985	0.104099	0.0551433	0.076089	0.0690798	0.0757331	0.0818115	0.0783068	0.0883827	0.0836733	0.0608658	0.0662322	0.0629193	0.0570052	0.0434795	0.0270241	0.0176601	0.0126496	0.0114996	0.00988418	0.00922706	0.00947348	0.00741998	0.00709142	0.00648906	0.00632478	0.00509268	0.00490102
A3A_L1G_G25 rep.2	A	0.987802	0.986223	0.00893052	0.0120889	0.980941	0.978273	0.975713	0.00277717	0.000108909	0.013178	0.00909388	0.95513	0.953823	0.063875	0.937377	0.0289697	0.927358	0.920333	0.918101	0.00196036	0.0103463	0.918264	0.000490089	0.931823	0.00495535	0.938303	0.00729689	0.000217817	5.44544e-05	0.0132324	0.00201481	0.000326726	0.000108909	0.000217817	0.000272272	0.00141581	0.0031039	0.00168809	0.00108909	0.000163363
	T	0.000598998	0.000707907	0.000762361	0.000163363	5.44544e-05	5.44544e-05	5.44544e-05	0.0270094	0.966293	0.000925724	0.000816816	0.000272272	0.000490089	0.317088	0.00152472	0.258005	0	0.000925724	0.000272272	0.000816816	0.307395	0.000272272	0.935308	0.000163363	0.001198	0.000163363	0.0308756	0.968961	0.000544544	0.00479198	0.00103463	0.000490089	0.000598998	0.000762361	0.000435635	0.000163363	5.44544e-05	0.000272272	0.000653452	0.000490089
	C	0.000163363	5.44544e-05	5.44544e-05	0.000707907	0.000272272	0.000653452	0.000435635	0.93716	0.000217817	0.000326726	0.000435635	5.44544e-05	0.000272272	0.500218	0.000217817	0.473535	0.000272272	0.000381181	0	0.000163363	0.589305	0	5.44544e-05	0.000217817	0.000272272	0	0.911457	0.000272272	0	0.964169	0	5.44544e-05	0	0	0.987094	0	0.000163363	0.000217817	0.990906	0.992758
	G	0.000435635	0.000435635	0.97506	0.969015	0	0.000326726	0.000163363	0.00141581	0	0.949575	0.947942	0.000598998	0.000435635	0.0093117	0.001198	0.158299	0.000163363	0.000272272	0.000326726	0.919135	0.00729689	0.000381181	0.000326726	0.000108909	0.927957	0.000762361	0.00201481	0	0.976312	0	0.981268	0.984317	0.984753	0.984862	0	0.988347	0.986985	0.988456	0	0
	N	0	0	0	0	0	0	0	0	0	0	0	0	0	0	0	0	0	0	0	0	0	0	0	0	0	0	0	0	0	0	0	0	0	0	0	0	0	0	0	0
	-	0.0109998	0.012579	0.0151928	0.0180244	0.0187323	0.0206927	0.0236332	0.031638	0.0333805	0.0359943	0.041712	0.0439447	0.0449793	0.109508	0.059682	0.0811915	0.0722065	0.0780876	0.0813004	0.0779242	0.0856567	0.0810826	0.0638205	0.0676868	0.0656175	0.0607711	0.0483555	0.0305489	0.0230887	0.0178066	0.0156829	0.0148116	0.0145393	0.0141581	0.0121978	0.0100741	0.00969288	0.00936615	0.00735134	0.00658898
A3A_L1G_G25 rep.3	A	0.984284	0.982521	0.00978995	0.014066	0.976894	0.974081	0.97048	0.00277569	0.000937734	0.0172168	0.00990248	0.954276	0.953376	0.0735934	0.940023	0.037997	0.92967	0.927832	0.922243	0.00386347	0.0105026	0.923181	0.000975244	0.937847	0.00468867	0.948125	0.00982746	0.000225056	0.000712678	0.000825206	0.00153788	0.000487622	0.00060015	0.00101275	0.000487622	0.00135034	0.0012003	0.00345086	0.000375094	0.000112528
	T	0.000225056	0.000712678	0.000900225	0.000675169	0.00060015	0.000337584	7.50188e-05	0.0230683	0.960653	0.00112528	0.000487622	0.000637659	3.75094e-05	0.331845	0.0016129	0.26054	7.50188e-05	0.000712678	0.00138785	0.000900225	0.321793	0.000975244	0.941223	0.000412603	0.00060015	0	0.0354464	0.971418	7.50188e-05	0.00431358	0.000300075	0.000187547	0.000487622	0.000375094	0.000637659	7.50188e-05	3.75094e-05	0.000150038	0.000562641	3.75094e-05
	C	0.000375094	3.75094e-05	0.000112528	0.000375094	3.75094e-05	0.000375094	0.000825206	0.936197	0.000825206	0.000150038	0.000187547	0.000225056	0.000562641	0.477532	0.000300075	0.443736	0.000487622	0.000112528	0.000112528	0.000712678	0.575656	0.000150038	0.000675169	0.000300075	0.000862716	0.000262566	0.912228	7.50188e-05	0.000112528	0.983308	0	0.000375094	0	0	0.992498	0.000300075	7.50188e-05	0	0.994824	0.995986
	G	0.000412603	0.000637659	0.97108	0.963466	0.000375094	7.50188e-05	0.000525131	0.00195049	3.75094e-05	0.942536	0.946287	0.000562641	0.000525131	0.00836459	0.0024006	0.175469	0.00251313	0.000412603	0.000900225	0.918305	0.00915229	0.000525131	0	0.000262566	0.93841	0.000487622	0.00146287	0	0.981283	3.75094e-05	0.987809	0.989122	0.990135	0.99051	0	0.992836	0.993398	0.991635	7.50188e-05	3.75094e-05
	N	0	0	0	0	0	0	0	0	0	0	0	0	0	0	0	0	0	0	0	0	0	0	0	0	0	0	0	0	0	0	0	0	0	0	0	0	0	0	0	0
	-	0.0147037	0.0160915	0.018117	0.0214179	0.022093	0.0251313	0.0280945	0.036009	0.0375469	0.0389722	0.0431358	0.0442986	0.0454989	0.108665	0.0556639	0.0822581	0.0672543	0.0709302	0.0753563	0.0762191	0.0828957	0.0751688	0.0571268	0.0611778	0.0554389	0.0511253	0.0410353	0.0282821	0.017817	0.0115154	0.0103526	0.00982746	0.00877719	0.00810203	0.00637659	0.00543886	0.00528882	0.00476369	0.00416354	0.00382596
A3A_PLV_G25 rep.1	A	0.995461	0.993698	0.00251179	0.00506764	0.992949	0.991804	0.991451	0.000308465	8.81329e-05	0.00427445	0.00163046	0.983916	0.982065	0.0426563	0.971004	0.0270568	0.957256	0.946459	0.941392	0.00105759	0.00885736	0.929626	8.81329e-05	0.938043	0.000925395	0.947164	0.00101353	0.000396598	0.000132199	0.000132199	0.00114573	0.00123386	0.000308465	0.000572864	8.81329e-05	0.00264399	0.00594897	0.00193892	0.000308465	8.81329e-05
	T	0	0.00141013	0.000264399	0.000572864	0.000176266	0.000220332	0	0.00299652	0.988763	0.000528797	0.000396598	0.000528797	4.40665e-05	0.410964	0.00189486	0.271537	0.000264399	0.000484731	0.000132199	0.000484731	0.176706	0.000132199	0.947693	0.000440665	0.00101353	4.40665e-05	0.00484731	0.980743	0	0.00233552	0.000264399	0.000132199	8.81329e-05	8.81329e-05	0.000308465	8.81329e-05	4.40665e-05	8.81329e-05	0.00145419	0.000176266
	C	0.000132199	8.81329e-05	0.000484731	4.40665e-05	0.000176266	0.000396598	0	0.986251	0.000352532	8.81329e-05	0.000352532	0	0.000132199	0.459613	0	0.348081	0	0.000528797	8.81329e-05	0.000264399	0.734588	0	0	4.40665e-05	4.40665e-05	0	0.960913	0.000176266	0	0.992332	0	0	0	0	0.996651	0	0	0	0.996475	0.998325
	G	0.000220332	0.000220332	0.992068	0.988278	8.81329e-05	0.000308465	0.000484731	0.000176266	4.40665e-05	0.983828	0.984004	0.000484731	0.000440665	0.0299211	0.000881329	0.305689	8.81329e-05	0.000396598	0.000308465	0.941039	0.00744723	0.000352532	0.000132199	0.000176266	0.940819	0.000528797	0.000132199	0	0.991055	0	0.99458	0.994624	0.995946	0.995946	0	0.994536	0.991275	0.995373	0	0
	N	0	0	0	0	0	0	0	0	0	0	0	0	0	0	0	0	0	0	0	0	0	0	0	0	0	0	0	0	0	0	0	0	0	0	0	0	0	0	0	0
	-	0.00418631	0.00458291	0.00467104	0.0060371	0.00660997	0.00727096	0.00806416	0.0102675	0.0107522	0.011281	0.0136165	0.0150707	0.0173181	0.0568457	0.0262195	0.0476358	0.0423919	0.0521306	0.0580796	0.0571542	0.0724012	0.0698894	0.0520865	0.0612964	0.0571983	0.0522628	0.0330939	0.0186842	0.00881329	0.00519984	0.00401005	0.00401005	0.00365752	0.00339312	0.00295245	0.00273212	0.00273212	0.00259992	0.00176266	0.00141013
A3A_PLV_G25 rep.2	A	0.993991	0.993485	0.00404358	0.00679546	0.991295	0.99034	0.990172	0.000842413	0.000112322	0.00466135	0.00365045	0.985005	0.983096	0.0553184	0.971189	0.0294844	0.958553	0.952825	0.949568	0.00162866	0.00758171	0.943671	0.000280804	0.954117	0.000954734	0.961361	0.0010109	0.000168483	0.000336965	0.000168483	0.00151634	0.000730091	0.000561608	0.000280804	5.61608e-05	0.0012917	0.00567225	0.00162866	0.000224643	0.000112322
	T	0.000336965	0.000561608	0.00067393	0.000617769	0.000168483	0.000112322	0.000224643	0.00409974	0.987645	0.000280804	0.000168483	0	0.000393126	0.409469	0.00342581	0.258003	0.00117938	0.000505448	0.000224643	0.000954734	0.163147	5.61608e-05	0.959789	0	0.000505448	0.000280804	0.00533528	0.983882	0	0.00202179	0.000336965	0.000280804	0	0	0.000280804	0.000224643	0.000168483	0.000336965	0.000505448	5.61608e-05
	C	0.000393126	0.000224643	0.000505448	0.000393126	0	0.000280804	0.000280804	0.982927	0.000168483	0.000617769	0.000224643	0	0.000112322	0.443053	0.000224643	0.335393	0	0.000336965	0.000280804	5.61608e-05	0.764012	0.000224643	0.000280804	0	0	0	0.965573	0	0	0.989891	0	0	0	0.000112322	0.994721	0	0	5.61608e-05	0.995339	0.996181
	G	0.000336965	0.000336965	0.988375	0.984949	0.000730091	0.000336965	0.000168483	0.000617769	0	0.981635	0.981972	0.000561608	0.000336965	0.0331349	0.000112322	0.329271	0.000617769	5.61608e-05	0.000449287	0.949736	0.0067393	0.000168483	5.61608e-05	0.000168483	0.957093	0.000280804	0.000898574	0	0.989947	0	0.991239	0.993092	0.993878	0.994384	0	0.993935	0.989835	0.993822	0	5.61608e-05
	N	0	0	0	0	0	0	0	0	0	0	0	0	0	0	0	0	0	0	0	0	0	0	0	0	0	0	0	0	0	0	0	0	0	0	0	0	0	0	0	0
	-	0.00494215	0.00539144	0.00640234	0.00724475	0.00780636	0.00892957	0.00915422	0.011513	0.0120746	0.0128047	0.0139841	0.0144333	0.016062	0.059025	0.0250477	0.047849	0.0396496	0.0462765	0.0494777	0.0476244	0.0585196	0.05588	0.0395934	0.0457149	0.0414467	0.0380771	0.0271818	0.0159497	0.00971583	0.00791868	0.00690778	0.00589689	0.00555992	0.00522296	0.00494215	0.00454903	0.00432439	0.0041559	0.00393126	0.00359429
A3A_PLV_G25 rep.3	A	0.995577	0.994241	0.00486864	0.00768888	0.990678	0.988897	0.987917	0.000474989	0.000148434	0.00552175	0.00276087	0.979041	0.977497	0.0603533	0.966187	0.0295977	0.95636	0.951551	0.948998	0.00163277	0.00623423	0.942229	0.000267181	0.95167	0.000296868	0.960309	0.000890604	0.000118747	0.000445302	0.00065311	0.000979665	0.0011281	0.000118747	0.000949978	0.000207808	0.00240463	0.00608579	0.00219682	0.000148434	5.93736e-05
	T	0	0.000682796	0.000771857	0.000504676	2.96868e-05	0.000326555	2.96868e-05	0.00347336	0.984355	0.000148434	0.000504676	8.90604e-05	0.000148434	0.432893	0.00299837	0.273831	0.00065311	0.000445302	0.000385928	0.000831231	0.180585	0.000267181	0.955648	2.96868e-05	0.000860917	0.000267181	0.00569987	0.981535	2.96868e-05	0.00163277	0.000207808	5.93736e-05	5.93736e-05	0.000148434	0.000593736	8.90604e-05	0.000118747	0.000118747	0.000860917	5.93736e-05
	C	0.000237494	0.000178121	0	0.000237494	0.000148434	0.000296868	0.000118747	0.98195	0.00100935	5.93736e-05	0.000326555	5.93736e-05	0.000207808	0.410984	0.000207808	0.308238	0.000118747	0.000148434	0.000356242	0.000474989	0.748226	5.93736e-05	0.000504676	0.000237494	5.93736e-05	0	0.966276	0.000178121	2.96868e-05	0.987828	2.96868e-05	2.96868e-05	0	2.96868e-05	0.992638	2.96868e-05	2.96868e-05	2.96868e-05	0.995428	0.996764
	G	0.000118747	0.000474989	0.988986	0.984355	0.000445302	0.000385928	0.000356242	0.000771857	2.96868e-05	0.979219	0.978061	0.000326555	0.000445302	0.0370491	0.00074217	0.335342	0.000237494	0.000593736	0.000385928	0.947543	0.00572955	0.000979665	0.000207808	0.000504676	0.955826	0.000831231	0.000801544	0.000148434	0.986938	5.93736e-05	0.989342	0.990144	0.991747	0.991242	0	0.991628	0.988511	0.993885	5.93736e-05	0
	N	0	0	0	0	0	0	0	0	0	0	0	0	0	0	0	0	0	0	0	0	0	0	0	0	0	0	0	0	0	0	0	0	0	0	0	0	0	0	0	0
	-	0.00406709	0.00442333	0.00537331	0.00721389	0.00869823	0.0100935	0.0115779	0.0133294	0.0144575	0.0150512	0.0183464	0.0204839	0.0217011	0.0587205	0.0298649	0.0529909	0.0426303	0.0472614	0.0498738	0.0495176	0.0592252	0.0564643	0.0433724	0.0475583	0.0429568	0.0385928	0.0263322	0.0180199	0.0125575	0.00982633	0.0094404	0.00863886	0.00807481	0.00762951	0.00656078	0.0058483	0.00525456	0.00377022	0.00350304	0.00311711
A3A_PWV_G25 rep.1	A	0.99581	0.994646	0.00366663	0.00890467	0.994296	0.994005	0.993598	0.000582004	0.000291002	0.00483064	0.00314282	0.989873	0.989408	0.0291584	0.974625	0.0139099	0.970201	0.959609	0.955768	0.00104761	0.00424863	0.942964	5.82004e-05	0.955127	0.000523804	0.966535	0	5.82004e-05	0	0.000174601	0.000814806	0.000291002	0	0.00139681	0	0.00203702	0.00436503	0.00186241	0.000232802	5.82004e-05
	T	0.000349203	0.000523804	0.000349203	0.000174601	5.82004e-05	0.000174601	0	0.00471424	0.991619	0.000116401	0	5.82004e-05	5.82004e-05	0.34833	0.00226982	0.243511	0	5.82004e-05	0.000291002	0.000232802	0.221627	0.000349203	0.960831	0.000465604	0.000698405	5.82004e-05	0.00803166	0.987487	0.000116401	0.00325922	0.000232802	0.000116401	0.000116401	0.000174601	0.000291002	5.82004e-05	5.82004e-05	5.82004e-05	0.00145501	0.000116401
	C	5.82004e-05	0.000174601	0	0.000116401	0	0.000232802	5.82004e-05	0.987778	0.000582004	5.82004e-05	5.82004e-05	5.82004e-05	0	0.571761	0.000582004	0.533873	0	0.000349203	0.000232802	0.000291002	0.713712	5.82004e-05	5.82004e-05	5.82004e-05	0	0	0.971133	5.82004e-05	0.000174601	0.993307	0	5.82004e-05	0	0	0.996974	0	0	0	0.996333	0.997847
	G	0.000232802	0.000582004	0.991794	0.985624	0.000465604	0.000174601	0.000116401	5.82004e-05	5.82004e-05	0.987371	0.987487	0.000116401	0.000349203	0.0138517	0.000989408	0.174718	0.000232802	5.82004e-05	0.000116401	0.954371	0.00314282	0.000349203	0.000582004	0.000465604	0.959609	0.000291002	0.000174601	0	0.994413	0	0.995693	0.996275	0.997032	0.99546	0	0.995344	0.993249	0.996101	0	0
	N	0	0	0	0	0	0	0	0	0	0	0	0	0	0	0	0	0	0	0	0	0	0	0	0	0	0	0	0	0	0	0	0	0	0	0	0	0	0	0	0
	-	0.00355023	0.00407403	0.00419043	0.00517984	0.00517984	0.00541264	0.00622745	0.00686765	0.00744966	0.00762426	0.00931207	0.00989408	0.0101851	0.0368991	0.0215342	0.0339891	0.0295658	0.0399255	0.0435921	0.0440577	0.0572692	0.0562798	0.0384705	0.0438831	0.0391689	0.0331161	0.0206612	0.0123967	0.00529624	0.00325922	0.00325922	0.00325922	0.00285182	0.00296822	0.00273542	0.00256082	0.00232802	0.00197882	0.00197882	0.00197882
A3A_PWV_G25 rep.2	A	0.996378	0.996443	0.00316143	0.0087598	0.99506	0.993348	0.992492	0.000461042	0.000197589	0.00210762	0.00131726	0.988672	0.988079	0.0271356	0.97978	0.0214714	0.972864	0.965751	0.960285	0.000329316	0.0067839	0.946914	0.000461042	0.955477	0.00111967	0.963644	0.00197589	0.000131726	0.000131726	0.000592768	0.00158072	0.000131726	0.000987947	0.000724495	6.58631e-05	0.00197589	0.00790358	0.00151485	0.000131726	0
	T	0.000131726	0.000395179	0.000987947	0.000461042	0	0.000197589	0	0.00579596	0.989923	0	0.000197589	0	0	0.368373	0.00171244	0.257657	0.000197589	0	0	0.000856221	0.220905	0.000461042	0.960219	0.000329316	0.000329316	0.000461042	0.00441283	0.985247	0.000131726	0.00237107	0.000658631	0.000461042	0.000329316	0	0.000592768	0.000131726	6.58631e-05	0	0.000856221	0.000131726
	C	0.000197589	6.58631e-05	0	6.58631e-05	0.000263453	0.000329316	0.000263453	0.984193	0.000329316	6.58631e-05	0.000263453	0	6.58631e-05	0.560232	0	0.518738	0	0.000197589	0.000131726	0.000131726	0.715801	0	0.000658631	0.000461042	0	0	0.973128	0.000329316	0	0.991833	0	0	0	0.000131726	0.996509	0	6.58631e-05	0	0.997365	0.998288
	G	0.000263453	0	0.99236	0.987223	0.000263453	0.000263453	0.000131726	0.000329316	6.58631e-05	0.988342	0.987552	0.000526905	0.000197589	0.0169268	6.58631e-05	0.173747	0.000131726	0.000263453	0.000131726	0.958638	0.00533491	0.00184417	0.00151485	0.00105381	0.959033	0.000131726	0.000329316	0	0.992887	0	0.993414	0.995521	0.994929	0.995982	0	0.995258	0.989659	0.996378	0	0
	N	0	0	0	0	0	0	0	0	0	0	0	0	0	0	0	0	0	0	0	0	0	0	0	0	0	0	0	0	0	0	0	0	0	0	0	0	0	0	0	0
	-	0.0030297	0.00309557	0.00349075	0.00349075	0.00441283	0.00586182	0.00711322	0.00922084	0.00948429	0.00948429	0.0106698	0.0108016	0.0116578	0.0273332	0.0184417	0.028387	0.0268063	0.0337878	0.039452	0.0400448	0.0511757	0.0507805	0.0371468	0.0426793	0.0395179	0.0357637	0.0201541	0.0142923	0.00684977	0.00520319	0.00434697	0.00388593	0.0037542	0.00316143	0.00283211	0.00263453	0.00230521	0.00210762	0.00164658	0.00158072
A3A_PWV_G25 rep.3	A	0.990581	0.990581	0.00548892	0.0111134	0.988412	0.987193	0.986786	0.000880938	0.000406587	0.00332046	0.00250728	0.976486	0.974792	0.0460121	0.965305	0.0248696	0.959341	0.955547	0.951955	0.00108423	0.00487904	0.942807	0.000135529	0.947754	0.001152	0.955275	0.0030494	0.000203293	0.000203293	0.000474351	0.000474351	0.000338822	6.77645e-05	0.000542116	0.000406587	0.0030494	0.0072508	0.00243952	0.000474351	6.77645e-05
	T	6.77645e-05	0.000338822	0.000406587	0.000135529	6.77645e-05	6.77645e-05	0	0.00501457	0.981975	0.000338822	0.000203293	0	0.000271058	0.440266	0.00325269	0.289761	0.00135529	6.77645e-05	0.00101647	0.000542116	0.258725	0.000474351	0.953852	6.77645e-05	0.000880938	0	0.010368	0.973369	0.000406587	0.00298164	0.000135529	0.000135529	6.77645e-05	0.000406587	0.00060988	0.000203293	6.77645e-05	6.77645e-05	0.00108423	6.77645e-05
	C	6.77645e-05	0.000271058	0	0	0.000406587	0.000813173	0	0.977163	0.000135529	0	0.000203293	0.000271058	6.77645e-05	0.447449	0.000135529	0.406654	6.77645e-05	0.000338822	0.000135529	0.000135529	0.669309	0.000135529	6.77645e-05	0.000135529	0	6.77645e-05	0.953581	0.000135529	6.77645e-05	0.983262	0.000135529	0	0	0	0.991123	0	0	0	0.993495	0.996002
	G	0.000542116	6.77645e-05	0.984889	0.978857	0.000135529	0.000406587	0.000271058	0	0.000135529	0.978654	0.975944	0.000338822	0.000474351	0.020126	0.000542116	0.230806	0	0.000474351	0.000677645	0.952158	0.00786068	0.000474351	0.000338822	0.000474351	0.950464	0	0.000880938	0	0.983127	6.77645e-05	0.986379	0.986989	0.987464	0.987599	0	0.989225	0.985702	0.992478	0.000474351	0
	N	0	0	0	0	0	0	0	0	0	0	0	0	0	0	0	0	0	0	0	0	0	0	0	0	0	0	0	0	0	0	0	0	0	0	0	0	0	0	0	0
	-	0.00874161	0.00874161	0.00921597	0.00989361	0.0109778	0.01152	0.012943	0.0169411	0.0173477	0.0176865	0.0211425	0.0229044	0.0243952	0.0461476	0.0307651	0.0479095	0.0392356	0.0435725	0.0462154	0.0460798	0.0592261	0.056109	0.0456055	0.0515687	0.0475029	0.0446568	0.0321203	0.0262926	0.0161957	0.0132141	0.0128752	0.0125364	0.0124009	0.0114522	0.00786068	0.00752185	0.00697974	0.00501457	0.00447245	0.00386257
SiteA
	Nucleotide	T	T	C	T	C	A	T	C	T	G	T	G	C	C	C	C	T	C	C	C	T	C	C	C	T	G	G	C	C	C	A	G	G	T	G	A	A	G	G	T
Untreated rep.1	A	0.00102305	0.000541614	0.00180538	0.00090269	0.00102305	0.965938	0.000962869	0.00126377	0.000842511	0.00090269	0.000661973	0.000782331	0.00120359	0.000481435	0.000661973	0.000842511	0.00324968	0.000481435	0.000962869	0.00150448	0.0017452	0.00090269	0.00138412	0.00108323	0.00228681	0.000842511	0.00114341	0.000661973	0.000722152	0.00126377	0.996871	0.000601793	0.000962869	0.000120359	0.000180538	0.998014	0.997533	0.000120359	0.000661973	0.000361076
	T	0.954083	0.956009	0.000361076	0.95968	0.000601793	0.000300897	0.967443	0.000421255	0.97659	0.000722152	0.982307	0.00126377	0.0020461	0.00186556	0.00120359	0.00108323	0.991515	0.000661973	0.00114341	0.00102305	0.995065	0.000541614	0.000361076	0.000361076	0.996028	0.000421255	0.000300897	0.00102305	0.000601793	0.00102305	0.00090269	0.000962869	0.000300897	0.998134	0.000300897	0.000240717	0.0014443	0.00138412	0.000300897	0.997352
	C	0.000421255	0.000240717	0.954986	0.000361076	0.964915	0.000782331	0.000601793	0.968045	0.00108323	0.000661973	0.000120359	0.000421255	0.982909	0.988626	0.991635	0.992959	0.000842511	0.997593	0.99663	0.996449	0.00090269	0.997593	0.997412	0.997352	0.000120359	0.000180538	0.000421255	0.997051	0.997894	0.997051	0.000962869	0.000481435	6.01793e-05	0.000661973	0.000661973	0.000842511	0.000180538	0.000481435	0.000842511	0.00108323
	G	0.000180538	0.000421255	0.00108323	0.000240717	0.000421255	0.000180538	0.000180538	0.000661973	0.00090269	0.979479	0.000180538	0.981946	0.000782331	0.000240717	0.000180538	6.01793e-05	0.00108323	0.000481435	0.000481435	0.000240717	0.00114341	6.01793e-05	0.000120359	0.000541614	0.00120359	0.998255	0.997533	0.000722152	0.000180538	0	0.000962869	0.997653	0.998134	0.000541614	0.998195	0.000361076	0.000361076	0.997412	0.997472	0.000661973
	N	0	0	0	0	0	0	0	0	0	0	0	0	0	0	0	0	0	0	0	0	0	0	0	0	0	0	0	0	0	0	0	0	0	0	0	0	0	0	0	0
	-	0.044292	0.0427875	0.0417645	0.0388157	0.0330385	0.0327977	0.0308118	0.0296082	0.0205813	0.0182343	0.0167299	0.0155864	0.0130589	0.00878618	0.00631883	0.00505506	0.00330986	0.000782331	0.000782331	0.000782331	0.00114341	0.00090269	0.000722152	0.000661973	0.000361076	0.000300897	0.000601793	0.000541614	0.000601793	0.000661973	0.000300897	0.000300897	0.000541614	0.000541614	0.000661973	0.000541614	0.000481435	0.000601793	0.000722152	0.000541614
Untreated rep.2	A	0.00023932	5.98301e-05	0.00197439	0.00011966	0.0011966	0.999402	0.000658131	0.00197439	0.000717961	0	0.00035898	0.000598301	0.00191456	0.00035898	0.000957281	0.00035898	0.00759842	0.00011966	0.000658131	0.00017949	0.00215388	0.00023932	0.000658131	0.000478641	0.0037693	0.00011966	0.000717961	0.00017949	0.00017949	5.98301e-05	0.997547	0.000418811	0	0.00017949	0.00011966	0.999342	0.998205	0.00023932	0.000418811	0
	T	0.999103	0.999701	5.98301e-05	0.999402	0	5.98301e-05	0.998983	0.00023932	0.998983	0.000418811	0.999402	0.000957281	0.00125643	0.00011966	0.00035898	0.00023932	0.991025	0.00029915	0.00023932	0.00011966	0.996889	0.00017949	0.00011966	5.98301e-05	0.995752	0.00011966	0.00011966	0.000897451	0.00023932	0.00011966	0.00011966	0.00011966	0.00017949	0.998265	0.00113677	0.00011966	0.000538471	0.00275218	0.00017949	0.998265
	C	0.00011966	0.00023932	0.997906	0.000418811	0.998744	5.98301e-05	0.00017949	0.997786	5.98301e-05	5.98301e-05	5.98301e-05	0.00017949	0.996829	0.999462	0.998684	0.999222	0.00107694	0.999581	0.999103	0.999581	0.00023932	0.999222	0.998863	0.999043	0.00029915	5.98301e-05	0	0.998863	0.999581	0.999761	0.00137609	0.000418811	0.00023932	0.00023932	5.98301e-05	0.000418811	0.000897451	0	5.98301e-05	0.000478641
	G	0.000538471	0	5.98301e-05	5.98301e-05	5.98301e-05	0.000478641	0.00017949	0	0.00023932	0.999521	0.00017949	0.998265	0	5.98301e-05	0	0	0.00023932	0	0	0	0.00029915	0	0	5.98301e-05	0.00017949	0.999701	0.999103	5.98301e-05	0	5.98301e-05	0.000957281	0.999043	0.999581	0.00131626	0.998624	0.00011966	0.00029915	0.997008	0.999342	0.00125643
	N	0	0	0	0	0	0	0	0	0	0	0	0	0	0	0	0	0	0	0	0	0	0	0	0	0	0	0	0	0	0	0	0	0	0	0	0	0	0	0	0
	-	0	0	0	0	0	0	0	0	0	0	0	0	0	0	0	0.00017949	5.98301e-05	0	0	0.00011966	0.000418811	0.00035898	0.00035898	0.00035898	0	0	5.98301e-05	0	0	0	0	0	0	0	5.98301e-05	0	5.98301e-05	0	0	0
Untreated rep.3	A	0.000134635	0.000201952	0.00201952	0.000336587	0.00127903	0.999125	0.000942444	0.00168294	0.000740491	6.73174e-05	0.000605857	0.000201952	0.00168294	0.000336587	0.000471222	0.000471222	0.00801077	0.000875126	0.000471222	0.000134635	0.00161562	0.000336587	0.000336587	0.000134635	0.00276001	6.73174e-05	0.000403904	0.000134635	0.000336587	0.000134635	0.998182	0.000134635	0	6.73174e-05	0.000134635	0.998317	0.998856	6.73174e-05	0.000403904	6.73174e-05
	T	0.999596	0.999798	0	0.999461	6.73174e-05	6.73174e-05	0.998586	0.000134635	0.999125	0.000403904	0.999125	0.000942444	0.000471222	0.000336587	0.000605857	0.000471222	0.99071	0.000336587	0.000605857	0.000201952	0.996971	0.000134635	6.73174e-05	6.73174e-05	0.996028	0.00026927	6.73174e-05	0.000673174	6.73174e-05	6.73174e-05	6.73174e-05	0.000201952	0.000134635	0.997509	0.00127903	6.73174e-05	0.00026927	0.00343319	0.000201952	0.99724
	C	0	0	0.997913	0.000134635	0.998654	0.000336587	0.000201952	0.998115	6.73174e-05	6.73174e-05	0.00026927	0	0.997779	0.99926	0.998856	0.998519	0.000605857	0.998788	0.998923	0.99926	0.000605857	0.999125	0.999192	0.999327	0.000673174	0.000134635	0.000134635	0.999058	0.999461	0.999596	0.00121171	0.000471222	6.73174e-05	0.000336587	6.73174e-05	0.00121171	0.000605857	6.73174e-05	0.000134635	0.000605857
	G	0.00026927	0	6.73174e-05	6.73174e-05	0	0.000471222	0.00026927	6.73174e-05	6.73174e-05	0.999461	0	0.998856	6.73174e-05	6.73174e-05	6.73174e-05	0	0.000673174	0	0	0.000134635	0.000403904	0	0	0	0.000403904	0.999394	0.99926	0	0	6.73174e-05	0.000403904	0.999058	0.999663	0.0019522	0.998384	0.00026927	0.00026927	0.996432	0.99926	0.00208684
	N	0	0	0	0	0	0	0	0	0	0	0	0	0	0	0	0	0	0	0	0	0	0	0	0	0	0	0	0	0	0	0	0	0	0	0	0	0	0	0	0
	-	0	0	0	0	0	0	0	0	0	0	0	0	0	0	0	0.000538539	0	0	0	0.00026927	0.000403904	0.000403904	0.000403904	0.000471222	0.000134635	0.000134635	0.000134635	0.000134635	0.000134635	0.000134635	0.000134635	0.000134635	0.000134635	0.000134635	0.000134635	0.000134635	0	0	0	0
A3A rep.1	A	0.000852152	0.000232405	0.00151063	0.000658481	0.00131696	0.96022	0.000774683	0.00340861	0.00112329	0.00418329	0.000426076	0.00247899	0.00197544	0.00046481	0.00244025	0.0015881	0.00786304	0.00151063	0.00108456	0.000232405	0.00182051	0.000309873	0.000271139	0.00046481	0.00282759	0.000154937	0.000658481	0.000116203	0.000232405	0.000154937	0.985436	0.000387342	7.74683e-05	7.74683e-05	0.00112329	0.99632	0.996824	0	7.74683e-05	0
	T	0.976837	0.975752	0.0689856	0.96572	0.100554	0.000697215	0.959794	0.10954	0.956075	0.000503544	0.948755	0.00104582	0.121277	0.128597	0.132006	0.133943	0.923384	0.132742	0.127126	0.107139	0.921912	0.034241	0.0206453	0.0179339	0.949103	0.000348608	0.000271139	0.00108456	0.000116203	7.74683e-05	0.000154937	0.000193671	7.74683e-05	0.989697	0.000154937	0.000271139	0.00046481	0.000426076	0.000193671	0.998567
	C	0.000193671	0.000232405	0.901383	0.000503544	0.862378	0.000154937	0.000309873	0.845954	0.000232405	0.00046481	0.000193671	7.74683e-05	0.821707	0.814463	0.805981	0.799783	0.000658481	0.783631	0.792191	0.809428	0.000309873	0.892977	0.910524	0.912616	0.000426076	0	0.000154937	0.975985	0.978967	0.981175	0.000193671	0.000232405	3.87342e-05	0.000309873	0	0.000232405	0.000542278	0	0	0.000232405
	G	0.000658481	0.000387342	0.0015881	0.000890886	0.000154937	0.000581013	0.000348608	0.000426076	0.000387342	0.949026	0.000619747	0.945695	0.000387342	0.000309873	0	0	0.000581013	0.00259519	0.000658481	0.000658481	0.000968354	3.87342e-05	0.000193671	0.000154937	0.000348608	0.969749	0.974784	0.000387342	0	0	0.000387342	0.986869	0.990936	0.00209165	0.992912	0.000426076	0.000426076	0.997947	0.998722	0.000193671
	N	0	0	0	0	0	0	0	0	0	0	0	0	0	0	0.000154937	0	7.74683e-05	0	0	0	0	0	0	0	0	0	0	0	0	0	3.87342e-05	0	0	0	0	0	0	0	0	0
	-	0.0214587	0.0233954	0.0265329	0.0322268	0.0355967	0.0383468	0.0387729	0.0406709	0.0421815	0.0458225	0.0500058	0.050703	0.0546539	0.0561645	0.0594182	0.0646861	0.0674362	0.0795212	0.0789402	0.0825425	0.0749893	0.0724329	0.0683658	0.0688306	0.0472944	0.0297478	0.0241314	0.0224271	0.020684	0.0185924	0.0137894	0.0123175	0.00887012	0.0078243	0.00581013	0.00275013	0.00174304	0.00162684	0.00100709	0.00100709
A3A rep.2	A	0.000871514	0.000373506	0.00118277	0.000435757	0.000747012	0.970742	0.000996016	0.0031748	0.00124502	0.00199203	0.000498008	0.00192978	0.000996016	0.00062251	0.00168078	0.000311255	0.0062251	0.00143177	0.00186753	6.2251e-05	0.00112052	0.000249004	0.00062251	0.000373506	0.00199203	0.000124502	0.000498008	6.2251e-05	6.2251e-05	0.000124502	0.987986	0.000124502	6.2251e-05	0	0.000249004	0.995954	0.996763	0.000124502	0.000124502	0
	T	0.980764	0.980391	0.0518551	0.973543	0.0731449	6.2251e-05	0.968688	0.0757595	0.966198	0.000933765	0.963147	0.000933765	0.0864044	0.0909487	0.094995	0.0996016	0.942729	0.0951818	0.091509	0.077129	0.940115	0.0264567	0.0159363	0.0130727	0.958541	0.000435757	0.000124502	0.000871514	0.000249004	0.000124502	0.000186753	0.000373506	0	0.993215	0.000311255	0.000498008	0.00062251	0.000498008	0.000124502	0.99807
	C	0.000435757	0	0.925548	0	0.898718	0.000871514	0.000124502	0.888944	0	0.000186753	0.000124502	6.2251e-05	0.872821	0.867281	0.861118	0.852029	0.00062251	0.845431	0.848979	0.86367	0.000124502	0.917331	0.931399	0.936317	0.000435757	0	0.000498008	0.978959	0.983379	0.984126	0.000747012	6.2251e-05	0	0.000124502	0	0.000560259	0.000747012	0.000124502	6.2251e-05	0.000373506
	G	0.000871514	0.000124502	0.000124502	0.000560259	6.2251e-05	0.000186753	0.000311255	0.00124502	0.000435757	0.964143	0.000373506	0.959475	0.000311255	0.000311255	0.000311255	0.000249004	0.00105827	0.000435757	6.2251e-05	0	0.00062251	0.000747012	0.000186753	0.000186753	0.000684761	0.972298	0.976594	6.2251e-05	6.2251e-05	0	0.000560259	0.989791	0.992592	0.00192978	0.995767	0.000498008	0.000498008	0.997946	0.998506	0.000373506
	N	0	0	0	0	0	0	0	0	0	0	0	0	0	0	0.000124502	0	6.2251e-05	0	0	6.2251e-05	0	0	0	0	0	0	0	0	0	0	0	0	6.2251e-05	0	0	0	0	0	0	0
	-	0.0170568	0.0191111	0.0212898	0.0254607	0.0273282	0.0281375	0.0298805	0.0308765	0.0321215	0.032744	0.0358566	0.0375996	0.0394671	0.0408367	0.0417704	0.0478088	0.0493028	0.0575199	0.0575822	0.0590762	0.0580179	0.0552166	0.0518551	0.0500498	0.0383466	0.0271414	0.0222859	0.0200448	0.0162475	0.015625	0.0105204	0.0096489	0.00728337	0.00473108	0.00367281	0.00249004	0.00136952	0.00130727	0.00118277	0.00118277
A3A rep.3	A	0.000238635	0.000238635	0.00151136	0.00079545	0.000517043	0.968301	0.00047727	0.00266476	0.000874995	0.00178976	0.000198863	0.00226703	0.000715905	0.000437498	0.000914768	0.00103409	0.00703973	0.00186931	0.00079545	0.000556815	0.00222726	0.000556815	0.00047727	0.00031818	0.00242612	0.00015909	0.000517043	0.000119318	0.000238635	0.000715905	0.989182	0.000278408	3.97725e-05	7.9545e-05	0.00079545	0.995625	0.995545	3.97725e-05	0.000596588	7.9545e-05
	T	0.980154	0.979318	0.0492384	0.972318	0.0866643	0.000357953	0.967227	0.0908802	0.96496	0.00103409	0.962773	0.00135227	0.106391	0.109971	0.112715	0.115738	0.936364	0.113312	0.107783	0.0907211	0.932188	0.0309828	0.0207612	0.0144374	0.9615	0.00031818	0.00031818	0.00147158	0.000119318	0.00015909	0.000198863	0.000119318	3.97725e-05	0.993636	7.9545e-05	0.000437498	0.000437498	0.000437498	0.000198863	0.996858
	C	7.9545e-05	0.00015909	0.925944	0.000238635	0.884461	7.9545e-05	0.000357953	0.872569	0.000397725	0.000357953	7.9545e-05	0	0.851688	0.84799	0.841745	0.831285	0.00047727	0.820745	0.827109	0.843575	0.00047727	0.90741	0.92304	0.929165	0.000357953	3.97725e-05	0	0.979955	0.983455	0.984011	0.000556815	0.00015909	3.97725e-05	7.9545e-05	0	0.000119318	0.000676133	3.97725e-05	0	3.97725e-05
	G	0.000835223	3.97725e-05	0.00107386	0.000676133	0.000437498	0.000238635	0.000397725	0.00171022	0.000437498	0.961659	0.00031818	0.95812	0.000278408	0.000119318	0.000238635	0.000119318	0.0011534	0.000994313	0.000278408	0.000198863	0.000596588	0.00079545	0.000397725	0.00047727	0.000596588	0.976216	0.980154	3.97725e-05	0.000437498	0	0.00079545	0.991568	0.993239	0.00151136	0.995824	0.00063636	0.000397725	0.997057	0.997256	0.00107386
	N	0	0	0	0	0	0	0	0	0	0	0	0	0	0	0.000119318	3.97725e-05	3.97725e-05	0	0	0	0	0	0	0	0	0	3.97725e-05	0	0	0	0	0	0	0	0	0	0	0	0	0
	-	0.0186931	0.0202442	0.0222328	0.0259714	0.0279203	0.0310226	0.0315396	0.032176	0.0333294	0.0351589	0.0366305	0.0382611	0.0409259	0.0414827	0.0442668	0.0517838	0.0549258	0.0630792	0.0640337	0.0649485	0.064511	0.0602553	0.0553235	0.055602	0.0351191	0.0232669	0.0189715	0.0184147	0.0157499	0.0151136	0.00926699	0.00787496	0.00664201	0.00469316	0.00330112	0.0031818	0.00294317	0.00242612	0.00194885	0.00194885
A3A_L1B_G25 rep.1	A	0.000441371	0.00039233	0.00122603	0.000588495	0.000588495	0.999412	0.00102987	0.00186357	0.000980825	9.80825e-05	0.000637536	0.000343289	0.000882742	0.000196165	0.000539454	9.80825e-05	0.0101515	0.000343289	0.000441371	0.000294247	0.00201069	0.000294247	0.000196165	0.000196165	0.00279535	0	0.000245206	0	4.90412e-05	0.000294247	0.999215	0.000147124	9.80825e-05	0	9.80825e-05	0.998676	0.998578	0	4.90412e-05	4.90412e-05
	T	0.998578	0.999313	0.000196165	0.998529	0.00039233	4.90412e-05	0.998627	0.00039233	0.99794	0.000343289	0.999264	0.00107891	0.00161836	0.00186357	0.00181453	0.00171644	0.987936	0.000980825	0.000980825	0.000539454	0.996322	0.000196165	0.00039233	0.00039233	0.996322	0.000343289	0	0.000735619	0.000294247	0.000196165	4.90412e-05	9.80825e-05	9.80825e-05	0.998185	0.000196165	0.000343289	0.000196165	0.00039233	4.90412e-05	0.999019
	C	0.000294247	9.80825e-05	0.998529	0.000294247	0.99897	0.000196165	4.90412e-05	0.997695	0.000490412	9.80825e-05	9.80825e-05	4.90412e-05	0.99745	0.997842	0.997401	0.997793	0.000637536	0.998529	0.998529	0.999068	9.80825e-05	0.999362	0.999264	0.999166	0.000196165	0.000147124	0	0.999264	0.999657	0.999461	0.000539454	0.000196165	0	9.80825e-05	0	0.000490412	0.000637536	4.90412e-05	0	0.000245206
	G	0.000637536	9.80825e-05	4.90412e-05	0.000588495	4.90412e-05	0.000343289	0.000294247	4.90412e-05	0.000588495	0.999461	0	0.998529	4.90412e-05	4.90412e-05	0	0	0.00122603	9.80825e-05	0	0	0.00132411	0	0	0	0.000637536	0.99951	0.999755	0	0	0	0.000196165	0.999559	0.999804	0.00171644	0.999706	0.000490412	0.000441371	0.999559	0.999902	0.000686577
	N	0	0	0	0	0	0	0	0	0	0	0	0	0	0	9.80825e-05	0	0	0	0	4.90412e-05	0	0	0	0	0	0	0	0	0	0	0	0	0	0	0	0	0	0	0	0
	-	4.90412e-05	9.80825e-05	0	0	0	0	0	0	0	0	0	0	0	4.90412e-05	0.000147124	0.00039233	4.90412e-05	4.90412e-05	4.90412e-05	4.90412e-05	0.000245206	0.000147124	0.000147124	0.000245206	4.90412e-05	0	0	0	0	4.90412e-05	0	0	0	0	0	0	0.000147124	0	0	0
A3A_L1B_G25 rep.2	A	0.00021252	0.00021252	0.0010626	0.000576841	0.00103224	0.999545	0.000607201	0.00160908	0.000789362	0.00021252	0.000273241	0.000637561	0.00112332	0.000333961	0.000698282	0.000394681	0.00850082	0.000425041	0.00018216	0.00018216	0.00194304	0.00018216	0.000333961	0.0001518	0.00285385	6.07201e-05	0.000303601	3.03601e-05	6.07201e-05	6.07201e-05	0.998937	6.07201e-05	3.03601e-05	0	9.10802e-05	0.999089	0.998968	0.0001518	3.03601e-05	9.10802e-05
	T	0.998998	0.999393	0.00021252	0.998452	0.000485761	3.03601e-05	0.998755	0.000576841	0.998209	0.000333961	0.999545	0.000789362	0.00191268	0.00154836	0.00185196	0.00173052	0.989769	0.00142692	0.00148764	0.00112332	0.996721	0.000394681	0.000425041	0.000303601	0.996266	0.00018216	6.07201e-05	0.00112332	9.10802e-05	3.03601e-05	0.00018216	9.10802e-05	3.03601e-05	0.998087	0.00018216	0.00021252	0.000303601	0.00021252	6.07201e-05	0.999089
	C	3.03601e-05	0.0001518	0.998603	0.000455401	0.998361	0.00018216	0.000273241	0.997693	0.000364321	9.10802e-05	6.07201e-05	0	0.996782	0.997996	0.997298	0.997571	0.000728642	0.998027	0.998209	0.998512	0.000242881	0.998816	0.998634	0.998846	0.000242881	3.03601e-05	0	0.998695	0.999757	0.999757	0.000546481	0.000273241	3.03601e-05	9.10802e-05	0	0.00021252	0.000364321	6.07201e-05	0	0.000364321
	G	0.000728642	0.00018216	3.03601e-05	0.000455401	6.07201e-05	0.00018216	0.000303601	0	0.000516121	0.999241	6.07201e-05	0.998512	0.00012144	6.07201e-05	3.03601e-05	0	0.000880442	0	0	0	0.000455401	0	0	3.03601e-05	0.000425041	0.999575	0.999423	0	0	3.03601e-05	0.000333961	0.999514	0.999848	0.0018216	0.999727	0.000455401	0.000303601	0.999575	0.999909	0.000455401
	N	0	0	0	0	0	0	0	0	0	0	0	0	0	0	6.07201e-05	0	0	0	0	0	0	0	0	0	0	0	0	0	0	0	0	0	0	0	0	0	0	0	0	0
	-	3.03601e-05	6.07201e-05	9.10802e-05	6.07201e-05	6.07201e-05	6.07201e-05	6.07201e-05	0.00012144	0.00012144	0.00012144	6.07201e-05	6.07201e-05	6.07201e-05	6.07201e-05	6.07201e-05	0.000303601	0.00012144	0.00012144	0.00012144	0.00018216	0.000637561	0.000607201	0.000607201	0.000667922	0.00021252	0.0001518	0.00021252	0.0001518	9.10802e-05	0.00012144	0	6.07201e-05	6.07201e-05	0	0	3.03601e-05	6.07201e-05	0	0	0
A3A_L1B_G25 rep.3	A	0.000280606	0.000280606	0.000962078	0.000601299	0.000641385	0.999319	0.000761645	0.00132286	0.000761645	8.01732e-05	0.000521126	0.000521126	0.00124268	0.000440952	0.000481039	0.000400866	0.00905957	0.000400866	0.000561212	4.00866e-05	0.00176381	0.00012026	0.000200433	0.000280606	0.00280606	0.00012026	0.000320693	8.01732e-05	0.000160346	4.00866e-05	0.998958	0.000160346	8.01732e-05	4.00866e-05	0	0.999118	0.998998	0.000200433	0.00012026	4.00866e-05
	T	0.998517	0.999359	0.000601299	0.998597	0.000921992	4.00866e-05	0.998757	0.00108234	0.998236	0.000481039	0.999078	0.000601299	0.00252545	0.00276597	0.00292632	0.00276597	0.988655	0.00252545	0.00228494	0.00152329	0.996633	0.000360779	0.000400866	0.000360779	0.996152	0.00012026	0.000200433	0.000601299	0.000200433	0.000360779	0.00024052	0.000160346	0.00012026	0.998837	0.00012026	0.000320693	0.000320693	0.000481039	8.01732e-05	0.999278
	C	0.000160346	0	0.998156	0.000320693	0.998156	8.01732e-05	0.000160346	0.997354	0.000280606	4.00866e-05	0.00012026	4.00866e-05	0.995831	0.996512	0.996272	0.995991	0.000881905	0.996432	0.996553	0.997755	0.000440952	0.998637	0.998517	0.998557	0.000400866	0	0	0.998837	0.999158	0.999198	0.000440952	0.00012026	0	0.00012026	0.00012026	0.000280606	0.000320693	0	4.00866e-05	0.000280606
	G	0.000801732	0.00012026	4.00866e-05	0.00024052	4.00866e-05	0.000360779	8.01732e-05	0	0.000481039	0.999158	0	0.998557	0.00012026	0	4.00866e-05	0.00012026	0.000761645	4.00866e-05	0	0	0.00024052	0	0	0	0.000160346	0.999359	0.999038	4.00866e-05	4.00866e-05	0	0.000320693	0.999559	0.999759	0.00100216	0.999719	0.000280606	0.000360779	0.999319	0.999759	0.000400866
	N	0	0	0	0	0	0	0	0	0	0	0	0	0	0	4.00866e-05	0	4.00866e-05	0	0	0	0	0	0	0	0	0	0	0	0	0	0	0	0	0	0	0	0	0	0	0
	-	0.00024052	0.00024052	0.00024052	0.00024052	0.00024052	0.000200433	0.00024052	0.00024052	0.00024052	0.00024052	0.000280606	0.000280606	0.000280606	0.000280606	0.00024052	0.000721559	0.000601299	0.000601299	0.000601299	0.000681472	0.000921992	0.000881905	0.000881905	0.000801732	0.000481039	0.000400866	0.000440952	0.000440952	0.000440952	0.000400866	4.00866e-05	0	4.00866e-05	0	4.00866e-05	0	0	0	0	0
A3A_L1G_G25 rep.1	A	0.000472664	0.000866551	0.00153616	0.000393887	0.00126044	0.967701	0.00114227	0.0013786	0.00122105	0.00476603	0.000827162	0.00322987	0.00122105	0.000708996	0.00118166	0.00141799	0.00645974	0.000630219	0.000787774	0.000708996	0.00118166	0.000551442	0.000551442	0.000196943	0.00185127	0.000630219	0.00059083	0.000512053	0.000236332	0.000157555	0.989089	0.00031511	3.93887e-05	3.93887e-05	0.000433276	0.994367	0.995076	3.93887e-05	7.87774e-05	0
	T	0.9807	0.980542	0.029187	0.974437	0.0560107	0.00133922	0.966441	0.0826769	0.964393	0.0017331	0.959981	0.00185127	0.175595	0.178313	0.178037	0.177564	0.937608	0.177485	0.175083	0.15208	0.938829	0.0636915	0.055538	0.0455727	0.96006	0.000433276	0.000236332	0.00102411	0.000551442	0.000512053	0	3.93887e-05	7.87774e-05	0.991256	0.000236332	0.000630219	0.00059083	0.000393887	3.93887e-05	0.998424
	C	0.000433276	0.000118166	0.948046	0.000275721	0.916299	0.000630219	7.87774e-05	0.883528	0.000118166	3.93887e-05	7.87774e-05	0.000354498	0.775603	0.773042	0.771073	0.766898	0.000433276	0.758626	0.760753	0.782181	0.000354498	0.877856	0.887506	0.891917	0.000157555	7.87774e-05	0	0.983811	0.985308	0.986765	0.000551442	0.000118166	0	7.87774e-05	0	0.000669608	0.000472664	7.87774e-05	7.87774e-05	0.000118166
	G	0.00157555	0.000157555	0.00031511	0.000551442	0.000393887	0.000236332	0.000866551	0.000433276	0.00114227	0.957815	0.000945329	0.954349	0.00193005	0.000551442	3.93887e-05	0.000196943	0.00141799	0.00157555	0.000551442	0.000157555	0.000472664	0	0	0.000275721	0.000393887	0.973807	0.980975	0	0.000157555	0.000157555	0.00031511	0.989798	0.99228	0.00161494	0.993974	0.000551442	0.000354498	0.996928	0.998424	0.000630219
	N	0	0	0	0	0	0	0	0	0	0	0	0	0	0	0.000157555	0	3.93887e-05	0	0	0	0	0	0	0	0	0	0	0	0	0	0	0	0	0	0	0	0	0	0	0
	-	0.016819	0.0183157	0.0209154	0.0243422	0.0260359	0.030093	0.0314716	0.0319836	0.0331259	0.0356468	0.0381676	0.0402159	0.0456515	0.0473846	0.0495116	0.0539231	0.0540413	0.0616827	0.062825	0.0648732	0.0591618	0.0579014	0.0564046	0.0620372	0.0375374	0.0250512	0.0181976	0.0146526	0.0137467	0.0124074	0.0100441	0.00972901	0.00760202	0.00701119	0.00535686	0.00378131	0.00350559	0.00256026	0.0013786	0.000827162
A3A_L1G_G25 rep.2	A	0.000407934	0.000305951	0.00137678	0.000968844	0.00117281	0.971802	0.00137678	0.00198868	0.000611901	0.00458926	0.000662893	0.00198868	0.0018357	0.00056091	0.00137678	0.00101984	0.00718984	0.00178471	0.000713885	0.000713885	0.00152975	0.000611901	0.000203967	0.00101984	0.0018867	0.000407934	0.000203967	0.000356943	0.000101984	0.000152975	0.99179	5.09918e-05	0	0	0.000509918	0.995666	0.996686	0.000254959	0.000356943	5.09918e-05
	T	0.984448	0.984957	0.0291163	0.979042	0.0574168	0.000458926	0.969201	0.087094	0.965479	0.00209066	0.960634	0.0012238	0.176687	0.178828	0.179491	0.180103	0.934782	0.177043	0.174902	0.151191	0.934934	0.0581816	0.0500229	0.043343	0.960073	0.000407934	0.000203967	0.000815869	0.000458926	0.00086686	0.000458926	0.000203967	5.09918e-05	0.994034	5.09918e-05	0.000254959	0.000356943	0.000356943	0.000101984	0.996482
	C	0.000305951	5.09918e-05	0.953343	0.000254959	0.919637	0.000203967	0.000152975	0.878996	0.000152975	0.00101984	0.000152975	5.09918e-05	0.77482	0.7712	0.769313	0.7635	0.000662893	0.754933	0.758707	0.781143	0.000509918	0.880475	0.894243	0.894651	0.000458926	0	0	0.985059	0.986691	0.987507	0.000611901	0.000203967	5.09918e-05	0.000407934	0	0.000764877	0.000356943	0.000203967	0	0.000254959
	G	0.00147876	0.000509918	0.000407934	0.000407934	0.000101984	0.000203967	0.000713885	0.00178471	0.00132579	0.957575	0.000917852	0.95783	0.00168273	0.00112182	0	5.09918e-05	0.00112182	0.00209066	0.000356943	0.000305951	0.000356943	0.000101984	0	0.000509918	0.00086686	0.977411	0.984244	5.09918e-05	0	0	0.000305951	0.993014	0.994697	0.00163174	0.995768	0.000407934	0.000203967	0.996991	0.997348	0.00117281
	N	0	0	0	0	0	0	0	0	0	0	0	0	0	0	0.000203967	0	5.09918e-05	0	0	5.09918e-05	0	0	0	0	0	0	0	0	0	0	5.09918e-05	0	0	0	0	0	0	0	0	0
	-	0.0133598	0.0141757	0.0157565	0.0193259	0.0216715	0.0273316	0.0285554	0.0301361	0.0324308	0.0347254	0.0376319	0.0389067	0.0449748	0.0482892	0.049615	0.0553261	0.056193	0.0641477	0.0653205	0.0665953	0.0626689	0.0606292	0.0555301	0.0604763	0.0367141	0.0217735	0.0153485	0.0137168	0.0127479	0.0114732	0.00678191	0.00652695	0.00520116	0.00392637	0.00367141	0.00290653	0.00239661	0.00219265	0.00219265	0.00203967
A3A_L1G_G25 rep.3	A	0.000296714	0.000296714	0.00163193	0.000445071	0.002077	0.970254	0.000370892	0.00155775	0.00111268	0.00511831	0.000741785	0.00140939	0.0017061	0.000741785	0.00229953	0.000519249	0.0075662	0.000890142	0.00148357	0.000815963	0.00200282	0.000815963	0.000148357	0.000370892	0.00326385	0.000148357	0.000519249	0.000222535	0.000222535	0.000296714	0.991099	7.41785e-05	0.000222535	7.41785e-05	7.41785e-05	0.994733	0.994808	0	0.000148357	7.41785e-05
	T	0.981678	0.980788	0.024924	0.973592	0.055708	0.000296714	0.968697	0.0855278	0.96432	0.000741785	0.961056	0.00163193	0.181218	0.18374	0.182924	0.183592	0.931311	0.18055	0.177212	0.152659	0.929827	0.0625325	0.0486611	0.0428752	0.962837	0.000593428	7.41785e-05	0.0017061	0.000519249	0.000667606	0.000296714	0.000296714	7.41785e-05	0.992582	7.41785e-05	0.000296714	0.000667606	0.000370892	0.000222535	0.995846
	C	7.41785e-05	0.000370892	0.953787	0.000148357	0.917365	0.000667606	0.000148357	0.879757	0.000148357	0.000519249	0.000148357	0	0.771085	0.76797	0.765373	0.759217	0.000222535	0.748238	0.752466	0.775684	0.000445071	0.873303	0.891329	0.891254	0.000667606	0	0	0.986425	0.988577	0.98917	0.000667606	0.000148357	7.41785e-05	0	0	0.000370892	0.000370892	7.41785e-05	0	0.000667606
	G	0.00222535	0.000445071	0.000667606	0.00229953	0.000222535	0.000445071	0.000667606	0.00155775	0.00126103	0.958089	0.000593428	0.95757	0.00126103	0.000296714	0.000148357	0.0010385	0.00185446	0.0027446	0	0.000148357	0.000445071	0.000445071	0	0.000445071	0.00111268	0.981975	0.986351	7.41785e-05	0	0	0.000296714	0.992508	0.993621	0.00185446	0.99503	0.000370892	0.000445071	0.997107	0.997181	0.000890142
	N	0	0	0	0	0	0	0	0	0	0	0	0	0	0	7.41785e-05	0	0	0	0	0	0	0	0	0	0	0	0	0	0	0	0	0	0	0	0	0	0	0	0	0
	-	0.0157258	0.0180995	0.0189897	0.0235146	0.0246273	0.0283362	0.0301165	0.0316	0.0331578	0.0355315	0.0374601	0.0393888	0.0447296	0.0472517	0.0491803	0.0556339	0.0590461	0.0675766	0.0688376	0.0706921	0.0672799	0.0629033	0.059862	0.0650545	0.0321193	0.0172836	0.0130554	0.0115718	0.0106817	0.00986574	0.00764038	0.00697278	0.00600846	0.00548921	0.0048216	0.00422817	0.00370892	0.00244789	0.00244789	0.00252207
A3A_PLV_G25 rep.1	A	0.000804999	0.000459999	0.00168666	0.000996665	0.00130333	0.975045	0.00130333	0.00329666	0.000919998	0.00153333	0.000421666	0.000613332	0.00122666	0.002645	0.00249166	0.00164833	0.00659332	0.00302833	0.00187833	0.000306666	0.001265	0.000919998	0.000498333	0.000268333	0.00176333	0.000153333	0.000421666	0.000115	0.000153333	0.00023	0.986622	0.000153333	0.000306666	0	0.000191666	0.993828	0.993215	0.000268333	0.000115	7.66665e-05
	T	0.98712	0.987618	0.0110016	0.981255	0.0221183	0.000153333	0.971403	0.0404416	0.965692	0.00199333	0.959942	0.00321999	0.26013	0.271055	0.271093	0.268371	0.92433	0.259171	0.247288	0.178556	0.918657	0.0476483	0.0357266	0.0299383	0.950627	0.000306666	0.000191666	0.00138	0.000536666	0.000498333	0.000344999	0.000306666	7.66665e-05	0.988883	0.000115	0.000574999	0.000958332	0.000306666	7.66665e-05	0.994595
	C	0.000153333	0.000153333	0.973703	0.000191666	0.95837	0.000306666	3.83333e-05	0.927703	0.000421666	0	0.000383333	0	0.687661	0.672979	0.667612	0.659831	0.000344999	0.656726	0.670986	0.7355	0.000421666	0.874957	0.89305	0.896385	0.000306666	7.66665e-05	0.000153333	0.976962	0.980603	0.983402	0.000498333	0.00023	7.66665e-05	0.000344999	3.83333e-05	0.000344999	0.000651666	3.83333e-05	7.66665e-05	0.000306666
	G	0.001955	0.000383333	0.000498333	0.000536666	0.000115	0.000153333	0.000728332	0.000766665	0.00180166	0.962433	0.00115	0.956798	0.001725	0.00111166	0.00145666	0.000268333	0.00134166	0.0023	0.000728332	0.000268333	0.000728332	0.000306666	7.66665e-05	0.000344999	0.000536666	0.97056	0.976655	0.000306666	0	0	0.000421666	0.988078	0.99011	0.00180166	0.992602	0.000574999	0.000421666	0.994748	0.995362	0.00111166
	N	0	0	0	0	0	0	0	0	0	0	0	0	0	0	7.66665e-05	0	0	0	0	7.66665e-05	0	0	0	0	0	0	0	0	0	0	0	0	0	0	0	0	0	0	0	0
	-	0.00996665	0.011385	0.01311	0.01702	0.0180933	0.0243416	0.0265266	0.0277916	0.0311649	0.0340399	0.0381033	0.0393683	0.0492583	0.0522099	0.0572699	0.0698816	0.0673899	0.0787749	0.0791199	0.0852915	0.0789282	0.0761682	0.0706482	0.0730632	0.0467666	0.0289033	0.0225783	0.0212366	0.0187066	0.01587	0.0121133	0.0112316	0.00942998	0.00896999	0.00705332	0.00467666	0.00475333	0.00463833	0.00436999	0.00390999
A3A_PLV_G25 rep.2	A	0.000225327	0.000262881	0.00101397	0.000450653	0.000826198	0.973149	0.000863752	0.00217816	0.000938861	0.000976416	0.000713535	0.00142707	0.00187772	0.00142707	0.00364278	0.00251615	0.00525762	0.00225327	0.0025537	0.0012393	0.000826198	0.000976416	0.00067598	0.00150218	0.00180261	3.75545e-05	0.000713535	0.000150218	0.000375545	0.000150218	0.986255	0.00033799	0.00033799	3.75545e-05	0.000262881	0.995005	0.994442	0.000262881	0.000300436	7.51089e-05
	T	0.985842	0.98648	0.00916329	0.981411	0.0235091	0.000713535	0.969769	0.0374793	0.961131	0.000938861	0.955498	0.00326724	0.259989	0.271894	0.275687	0.274486	0.922375	0.262919	0.251615	0.171061	0.910658	0.0432252	0.0353763	0.0282409	0.944833	0.000488208	0.000488208	0.00112663	0.000563317	0.000525762	7.51089e-05	0.000262881	0.000187772	0.990461	0.000150218	0.000300436	0.000751089	0.000713535	7.51089e-05	0.996207
	C	0.000450653	0.000450653	0.975252	0.000413099	0.957601	0.000450653	0.000112663	0.929698	0.000638426	0.000150218	7.51089e-05	0	0.683303	0.670422	0.66032	0.651795	0.000600871	0.646312	0.658743	0.735391	0.000375545	0.873141	0.88775	0.892519	0.000413099	3.75545e-05	0.000112663	0.97559	0.979871	0.981411	0.000300436	7.51089e-05	3.75545e-05	0.000187772	0	0.000225327	0.00067598	3.75545e-05	0.000225327	0.000262881
	G	0.00274148	0.000187772	0.000187772	0.000563317	0.000375545	0.000638426	0.000863752	0.00105152	0.00251615	0.959479	0.00116419	0.951104	0.0029668	0.000901307	0.000450653	0.00142707	0.00157729	0.00289169	0.000450653	0.000375545	0.000826198	0.000413099	0.000600871	0.000300436	0.000488208	0.967365	0.974087	0.000450653	3.75545e-05	0	0.000413099	0.988846	0.991175	0.00210305	0.994066	0.000826198	0.000751089	0.996057	0.996733	0.00101397
	N	0	0	0	0	0	0	0	0	0	0	0	0	0	0	0.000225327	0	0	0	0	0.000112663	0	0	0	0	0	0	0	0	0	0	0	0	0	0	0	0	0	0	0	0
	-	0.0107406	0.0126183	0.0143834	0.0171624	0.0176881	0.0250488	0.0283912	0.0295929	0.0347754	0.0384558	0.0425492	0.0442016	0.0518627	0.0553553	0.059674	0.0697762	0.0701893	0.0856242	0.0866381	0.0918206	0.0873141	0.0822443	0.0755971	0.0774373	0.0524636	0.0320715	0.0245982	0.0226829	0.0191528	0.0179135	0.0129563	0.0104777	0.00826198	0.00721046	0.0055205	0.00364278	0.0033799	0.00292925	0.00266637	0.00244104
A3A_PLV_G25 rep.3	A	0.00076418	0.000226424	0.00183969	0.000537756	0.000933998	0.97699	0.000707574	0.00336805	0.000594362	0.0028303	0.000311333	0.00144345	0.00280199	0.00237745	0.00410393	0.00308502	0.0048115	0.00257557	0.00249066	0.00198121	0.00144345	0.000707574	0.000367938	0.000254727	0.00200951	0.00048115	0.00076418	2.8303e-05	0.000254727	0.000452847	0.986471	0.000452847	0.000198121	2.8303e-05	0.000452847	0.994934	0.994255	0.000113212	0.000113212	0.000141515
	T	0.988651	0.98749	0.00911355	0.982735	0.0250198	0.000849089	0.972716	0.0416619	0.96731	0.00155666	0.961819	0.00404732	0.311304	0.327607	0.32605	0.326107	0.931167	0.317729	0.301681	0.210461	0.918091	0.0553323	0.0478037	0.0403883	0.950668	0.000311333	0.000169818	0.00147175	0.000254727	0.000198121	0.000141515	0.00028303	2.8303e-05	0.990151	0.000113212	0.000367938	0.000537756	0.000339635	2.8303e-05	0.996207
	C	0.000311333	0.000198121	0.975801	0.000113212	0.956923	0.000226424	0.000622665	0.926214	0.00048115	2.8303e-05	0.000198121	0.000141515	0.637694	0.620939	0.613297	0.602202	0.000650968	0.600759	0.618052	0.702394	0.000169818	0.865929	0.881382	0.885033	0.000254727	5.66059e-05	2.8303e-05	0.976226	0.979792	0.981094	0.00048115	0.000113212	0	0.000141515	2.8303e-05	0.000254727	0.000707574	0	0	0.00028303
	G	0.00161327	0.000113212	0.000396241	0.00144345	0.000198121	0.000169818	0.000566059	0.00158497	0.00138684	0.962753	0.000820786	0.956753	0.00495302	0.000990603	0.00217933	0.00141515	0.00135854	0.00297181	0.000622665	0.000141515	0.000509453	0.000650968	0.000254727	0.000226424	0.000905695	0.971669	0.976367	0.000679271	0	5.66059e-05	0.000424544	0.988141	0.990575	0.00118872	0.993547	0.000537756	0.000650968	0.995868	0.996887	0.000594362
	N	0	0	0	0	0	0	0	0	0	0	0	0	0	0	0.000113212	0	2.8303e-05	0	0	0	0	0	0	0	0	0	0	0	0	0	0	0	0	0	0	0	0	0	0	0
	-	0.0086607	0.0119721	0.0128495	0.0151704	0.0169252	0.021765	0.0253878	0.0271708	0.0302276	0.0328314	0.0368504	0.0376146	0.0432469	0.0480867	0.0542568	0.0671912	0.0619835	0.0759651	0.0771539	0.0850221	0.079786	0.0773803	0.0701913	0.0740971	0.0461621	0.0274822	0.0226707	0.0215952	0.0196989	0.0181988	0.0124816	0.0110098	0.00919846	0.00849089	0.00585871	0.00390581	0.0038492	0.00367938	0.00297181	0.00277369
A3A_PWV_G25 rep.1	A	0.000374007	0.000187003	0.00196353	0.00056101	0.000748013	0.988873	0.00112202	0.00177653	0.00130902	0.00289855	0.00056101	0.00187003	0.00140252	0.000748013	0.00130902	0.00140252	0.0057971	0.00121552	0.00102852	0.000374007	0.00149603	0.000374007	0.000280505	0.000187003	0.00233754	0.00102852	0.000748013	0.000280505	9.35016e-05	0.000187003	0.994951	0	0	0	0.000654511	0.997288	0.997008	0	0.000187003	0
	T	0.993081	0.993081	0.0106592	0.990369	0.0360916	0.000467508	0.970547	0.0362786	0.98532	0.00130902	0.984292	0.00215054	0.249556	0.259561	0.261618	0.262179	0.966807	0.254044	0.242824	0.184759	0.96288	0.0522674	0.0463768	0.0366526	0.978121	0.000935016	0.000374007	0.00121552	0.000187003	0.000654511	9.35016e-05	0.000280505	9.35016e-05	0.995792	9.35016e-05	0.000187003	0.000467508	0.000280505	0	0.997756
	C	0.000280505	0	0.980552	0.000280505	0.95353	0.000280505	0.0168303	0.950257	0	0.0172978	9.35016e-05	0.000374007	0.728097	0.72015	0.715007	0.711547	0.000374007	0.710893	0.72417	0.776812	0.00056101	0.913324	0.918747	0.923142	0.000467508	0	9.35016e-05	0.990837	0.993361	0.992987	0.000841515	9.35016e-05	0	0.000187003	0	0.000280505	0.000467508	0	0.000187003	0.000187003
	G	0.00112202	0.000187003	0	0.000374007	9.35016e-05	9.35016e-05	0.000374007	0.000280505	0.00140252	0.96503	0.000748013	0.980178	0.00243104	0.00056101	0.00149603	0.00056101	0.000841515	0.00252454	0	0.000748013	0.000467508	0	9.35016e-05	0	0.00102852	0.987003	0.989995	0	0	0	0	0.997101	0.997569	0.00187003	0.997288	0.000374007	0.000280505	0.998036	0.997943	0.000748013
	N	0	0	0	0	0	0	0	0	0	0	0	0	0	0	0.000374007	0	0	0	0	9.35016e-05	0	0	0	0	0	0	0	0	0	0	0	0	0	0	0	0	0	0	0	0
	-	0.00514259	0.00654511	0.00682562	0.00841515	0.00953717	0.0102852	0.0111267	0.0114072	0.0119682	0.0134642	0.0143058	0.0154278	0.0185133	0.0189808	0.0201964	0.0243104	0.0261805	0.031323	0.0319776	0.0372137	0.0345956	0.0340346	0.0345021	0.0400187	0.0180458	0.0110332	0.00878915	0.00766713	0.00635811	0.00617111	0.00411407	0.00252454	0.00233754	0.00215054	0.00196353	0.00187003	0.00177653	0.00168303	0.00168303	0.00130902
A3A_PWV_G25 rep.2	A	0.000129299	0.000387898	0.00103439	0.000452547	0.00109904	0.990432	0.00109904	0.00155159	0.000969744	0.00181019	0.000452547	0.000969744	0.00226274	0.000646496	0.00116369	0.00187484	0.00685286	0.00174554	0.00109904	0.000905094	0.00181019	0.000452547	0.000387898	0.000129299	0.00142229	0.000323248	0.000193949	0.000452547	0.000258598	0	0.995604	0.000387898	0.000129299	0	6.46496e-05	0.998319	0.998513	0	0.000258598	0
	T	0.995151	0.995539	0.00989139	0.993664	0.0223041	0.000646496	0.989462	0.0373675	0.986811	0.00116369	0.987199	0.00245668	0.254655	0.2639	0.267197	0.265387	0.968451	0.256982	0.248061	0.187419	0.965865	0.0483579	0.0443496	0.0307732	0.979894	0.000193949	0	0.000323248	0.000323248	0.000129299	0.000193949	0	0.000129299	0.99625	0.000193949	0.000387898	0.000193949	0.000581846	0	0.998513
	C	6.46496e-05	0	0.98429	6.46496e-05	0.970714	0.000581846	0.000129299	0.950284	0.000258598	6.46496e-05	6.46496e-05	0	0.72414	0.715865	0.71024	0.706168	0.000387898	0.709077	0.719615	0.777153	0.000323248	0.920804	0.924813	0.933023	0.000193949	6.46496e-05	0	0.990626	0.993018	0.994957	0.000581846	6.46496e-05	0	0.000193949	0	0.000193949	0.000581846	0	6.46496e-05	0.000517197
	G	0.00213344	6.46496e-05	0.000258598	0.000775795	0.000129299	0.000387898	0.000711146	0.00103439	0.00161624	0.985906	0.000517197	0.984225	0.00284458	0.000711146	0.000387898	0.000711146	0.00122834	0.00258598	0.000646496	0.000517197	0.000452547	0	0	0	0.000646496	0.989074	0.991272	6.46496e-05	0	6.46496e-05	0.000646496	0.997414	0.997931	0.00213344	0.998448	0.000323248	0.000193949	0.998901	0.999224	0.000581846
	N	0	0	0	0	0	0	0	0	0	0	0	0	0	0	0.000323248	0	0	0	0	6.46496e-05	0	0	0	0	0	0	0	0	0	0	0	0	0	0	0	0	0	0	0	0
	-	0.00252133	0.00400828	0.00452547	0.00504267	0.00575381	0.0079519	0.0085984	0.00976209	0.0103439	0.0110551	0.0117662	0.0123481	0.0160978	0.0188777	0.0206879	0.0258598	0.0230799	0.0296095	0.0305793	0.033941	0.031549	0.0303853	0.03045	0.0360745	0.0178433	0.0103439	0.00853375	0.00853375	0.00640031	0.00484872	0.00297388	0.00213344	0.00181019	0.00142229	0.00129299	0.000775795	0.000517197	0.000517197	0.000452547	0.000387898
A3A_PWV_G25 rep.3	A	0.000390168	0.000390168	0.00124854	0.000390168	0.00101444	0.989465	0.000780336	0.00156067	0.000468201	0.00124854	0.000390168	0.00156067	0.0016387	0.000312134	0.00171674	0.00148264	0.00554038	0.000234101	0.000936403	0.000234101	0.00109247	0.000702302	0.000312134	0.000234101	0.0016387	0.000780336	0.000624268	0	0.000156067	0.000156067	0.994147	0	0.000390168	0.000312134	0.000468201	0.996723	0.997893	0	0.000156067	0
	T	0.991963	0.993913	0.00834959	0.991416	0.0191963	0.000702302	0.988217	0.030199	0.98611	0.00101444	0.986188	0.00249707	0.22739	0.233086	0.234725	0.232072	0.969489	0.225673	0.218884	0.156535	0.964885	0.044089	0.0358954	0.03254	0.977292	0.000390168	0.000156067	0.00101444	0	0.000702302	0.000156067	0.000156067	0	0.994069	0	0.000546235	0.000780336	0.000234101	0	0.998361
	C	7.80336e-05	0.000312134	0.983847	0.000156067	0.972142	0.000234101	0.000156067	0.956769	0.000234101	0	0.000234101	7.80336e-05	0.754038	0.748654	0.74444	0.740538	0.000624268	0.741085	0.749668	0.808115	0.000156067	0.922669	0.931096	0.930784	0.000234101	0	0	0.991963	0.993445	0.992977	0.000546235	7.80336e-05	0	0.000156067	7.80336e-05	0.000234101	7.80336e-05	0	0	7.80336e-05
	G	0.00257511	0.000156067	0	0.000624268	0	0.000156067	0.000624268	0.000858369	0.00187281	0.985954	0.000858369	0.983223	0.00148264	0.000234101	0.000156067	0.00148264	0.00132657	0.00280921	7.80336e-05	0.000468201	0.000624268	0	0	0	0.000624268	0.988139	0.990636	0	0	0	0.000312134	0.995474	0.99563	0.00179477	0.997035	0.000624268	0.000390168	0.999298	0.999376	0.00124854
	N	0	0	0	0	0	0	0	0	0	0	0	0	0	0	7.80336e-05	0	0	0	0	0	0	0	0	0	0	0	0	0	0	0	0	0	0	0	0	0	0	0	0	0
	-	0.00499415	0.00522825	0.00655482	0.00741319	0.00764729	0.00944206	0.0102224	0.0106126	0.0113149	0.0117831	0.0123293	0.0126414	0.0154506	0.0177136	0.0188841	0.0244245	0.0230199	0.030199	0.0304331	0.0346469	0.0332423	0.03254	0.0326961	0.0364417	0.0202107	0.0106906	0.00858369	0.00702302	0.00639875	0.00616465	0.00483808	0.00429185	0.00397971	0.00366758	0.00241904	0.00187281	0.000858369	0.000468201	0.000468201	0.000312134
HEK site2
		C-3	C4	C6	C11	C17	C20
Untreated	rep. 1	0	0	0.00119617	0	0	0.00598086
	rep. 2	0.000141899	0.000319273	0.000337011	0.000337011	0.000159637	0.00163184
	rep. 3	0.000190612	0.000810102	0.000524184	0.000595664	0.000190612	0.00212056
	average	0.000110837	0.000376459	0.000685789	0.000310891	0.00011675	0.00324442
A3A	rep. 1	0.0123553	0.20952	0.170113	0.11692	0.0106646	0.00351151
	rep. 2	0.0149113	0.245319	0.191967	0.135221	0.00843496	0.0030815
	rep. 3	0.013874	0.239902	0.19273	0.137551	0.0101875	0.00202164
	average	0.0137136	0.23158	0.184937	0.129897	0.00976235	0.00287155
A3A_L1B_G25	rep. 1	0.000422982	0.00986958	0.0165433	0.00321936	0.000164493	0.00166843
	rep. 2	0.000467181	0.00794207	0.0121175	0.00183952	0.000321187	0.0023359
	rep. 3	0.000296448	0.00675242	0.0130108	0.00153165	0.000757588	0.00161399
	average	0.000395537	0.00818802	0.0138905	0.00219684	0.000414423	0.00187277
A3A_L1G_G25	rep. 1	0.0257372	0.331599	0.270706	0.314432	0.03365	0.00366892
	rep. 2	0.0270094	0.317088	0.258005	0.307395	0.0308756	0.00479198
	rep. 3	0.0230683	0.331845	0.26054	0.321793	0.0354464	0.00431358
	average	0.0252716	0.326844	0.263084	0.31454	0.033324	0.00425816
A3A_PLV_G25	rep. 1	0.00299652	0.410964	0.271537	0.176706	0.00484731	0.00233552
	rep. 2	0.00409974	0.409469	0.258003	0.163147	0.00533528	0.00202179
	rep. 3	0.00347336	0.432893	0.273831	0.180585	0.00569987	0.00163277
	average	0.00352321	0.417775	0.26779	0.17348	0.00529415	0.0019967
A3A_PWV_G25	rep. 1	0.00471424	0.34833	0.243511	0.221627	0.00803166	0.00325922
	rep. 2	0.00579596	0.368373	0.257657	0.220905	0.00441283	0.00237107
	rep. 3	0.00501457	0.440266	0.289761	0.258725	0.010368	0.00298164
	average	0.00517492	0.385656	0.263643	0.233752	0.00760415	0.00287064
SiteA
		C-8	C-6	C-3	C3	C4	C5	C6	C8	C9	C10	C12	C13	C14	C18	C19	C20
Untreated	rep. 1	0.000361076	0.000601793	0.000421255	0.0020461	0.00186556	0.00120359	0.00108323	0.000661973	0.00114341	0.00102305	0.000541614	0.000361076	0.000361076	0.00102305	0.000601793	0.00102305
	rep. 2	5.98301e-05	0	0.00023932	0.00125643	0.00011966	0.00035898	0.00023932	0.00029915	0.00023932	0.00011966	0.00017949	0.00011966	5.98301e-05	0.000897451	0.00023932	0.00011966
	rep. 3	0	6.73174e-05	0.000134635	0.000471222	0.000336587	0.000605857	0.000471222	0.000336587	0.000605857	0.000201952	0.000134635	6.73174e-05	6.73174e-05	0.000673174	6.73174e-05	6.73174e-05
	average	0.000140302	0.000223037	0.00026507	0.00125792	0.000773936	0.000722808	0.000597923	0.00043257	0.000662861	0.00044822	0.000285246	0.000182685	0.000162741	0.000864558	0.00030281	0.000403342
A3A	rep. 1	0.0689856	0.100554	0.10954	0.121277	0.128597	0.132006	0.133943	0.132742	0.127126	0.107139	0.034241	0.0206453	0.0179339	0.00108456	0.000116203	7.74683e-05
	rep. 2	0.0518551	0.0731449	0.0757595	0.0864044	0.0909487	0.094995	0.0996016	0.0951818	0.091509	0.077129	0.0264567	0.0159363	0.0130727	0.000871514	0.000249004	0.000124502
	rep. 3	0.0492384	0.0866643	0.0908802	0.106391	0.109971	0.112715	0.115738	0.113312	0.107783	0.0907211	0.0309828	0.0207612	0.0144374	0.00147158	0.000119318	0.00015909
	average	0.056693	0.0867877	0.09206	0.104691	0.109839	0.113239	0.116427	0.113745	0.108806	0.0916629	0.0305602	0.0191143	0.015148	0.00114255	0.000161508	0.000120353
A3A_L1B_G25	rep. 1	0.000196165	0.00039233	0.00039233	0.00161836	0.00186357	0.00181453	0.00171644	0.000980825	0.000980825	0.000539454	0.000196165	0.00039233	0.00039233	0.000735619	0.000294247	0.000196165
	rep. 2	0.00021252	0.000485761	0.000576841	0.00191268	0.00154836	0.00185196	0.00173052	0.00142692	0.00148764	0.00112332	0.000394681	0.000425041	0.000303601	0.00112332	9.10802e-05	3.03601e-05
	rep. 3	0.000601299	0.000921992	0.00108234	0.00252545	0.00276597	0.00292632	0.00276597	0.00252545	0.00228494	0.00152329	0.000360779	0.000400866	0.000360779	0.000601299	0.000200433	0.000360779
	average	0.000336661	0.000600028	0.000683836	0.00201883	0.0020593	0.0021976	0.00207098	0.0016444	0.00158447	0.00106202	0.000317208	0.000406079	0.000352237	0.00082008	0.000195254	0.000195768
A3A_L1G_G25	rep. 1	0.029187	0.0560107	0.0826769	0.175595	0.178313	0.178037	0.177564	0.177485	0.175083	0.15208	0.0636915	0.055538	0.0455727	0.00102411	0.000551442	0.000512053
	rep. 2	0.0291163	0.0574168	0.087094	0.176687	0.178828	0.179491	0.180103	0.177043	0.174902	0.151191	0.0581816	0.0500229	0.043343	0.000815869	0.000458926	0.00086686
	rep. 3	0.024924	0.055708	0.0855278	0.181218	0.18374	0.182924	0.183592	0.18055	0.177212	0.152659	0.0625325	0.0486611	0.0428752	0.0017061	0.000519249	0.000667606
	average	0.0277424	0.0563785	0.0850995	0.177833	0.180294	0.180151	0.18042	0.17836	0.175732	0.151977	0.0614685	0.0514074	0.0439303	0.00118203	0.000509872	0.000682173
A3A_PLV_G25	rep. 1	0.0110016	0.0221183	0.0404416	0.26013	0.271055	0.271093	0.268371	0.259171	0.247288	0.178556	0.0476483	0.0357266	0.0299383	0.00138	0.000536666	0.000498333
	rep. 2	0.00916329	0.0235091	0.0374793	0.259989	0.271894	0.275687	0.274486	0.262919	0.251615	0.171061	0.0432252	0.0353763	0.0282409	0.00112663	0.000563317	0.000525762
	rep. 3	0.00911355	0.0250198	0.0416619	0.311304	0.327607	0.32605	0.326107	0.317729	0.301681	0.210461	0.0553323	0.0478037	0.0403883	0.00147175	0.000254727	0.000198121
	average	0.0097595	0.0235491	0.039861	0.277141	0.290185	0.290943	0.289654	0.27994	0.266861	0.186693	0.0487352	0.0396355	0.0328558	0.00132613	0.00045157	0.000407405
A3A_PWV_G25	rep. 1	0.0106592	0.0360916	0.0362786	0.249556	0.259561	0.261618	0.262179	0.254044	0.242824	0.184759	0.0522674	0.0463768	0.0366526	0.00121552	0.000187003	0.000654511
	rep. 2	0.00989139	0.0223041	0.0373675	0.254655	0.2639	0.267197	0.265387	0.256982	0.248061	0.187419	0.0483579	0.0443496	0.0307732	0.000323248	0.000323248	0.000129299
	rep. 3	0.00834959	0.0191963	0.030199	0.22739	0.233086	0.234725	0.232072	0.225673	0.218884	0.156535	0.044089	0.0358954	0.03254	0.00101444	0	0.000702302
	average	0.00963339	0.025864	0.034615	0.243867	0.252182	0.254513	0.253212	0.245566	0.236589	0.176238	0.0482381	0.0422073	0.0333219	0.000851068	0.000170084	0.000495371

## Sheet: Fig. 1f,g,i; Sup. Fig. 1
Editing efficiency analysized by CRISPResso2
EXM1
	Nucleotide	G	G	A	A	G	G	G	C	C	T	G	A	G	T	C	C	G	A	G	C	A	G	A	A	G	A	A	G	A	A	G	G	G	C	T	C	C	C	A	T
Untreated rep.1	A	0.000157122	0.000235682	0.95687	0.953728	0.000942729	0.000707047	0.000942729	7.85608e-05	0.00117841	0.000628486	0.000235682	0.888758	0.000392804	0.000314243	0.000314243	0.000549925	0.000549925	0.877288	0.000392804	0.000628486	0.864168	0.000314243	0.858591	0.852856	0.00117841	0.848928	0.843428	0.000157122	0.840129	0.83518	0.000549925	0.000157122	0.000785608	0.000942729	0.000549925	0.000471365	0.000392804	0.00125697	0.817582	0.000471365
	T	0.00188546	0.000942729	0.000785608	0.00117841	0.00102129	0.000785608	0.000707047	0.00133553	0.00102129	0.936052	0.000942729	0.000707047	0.00109985	0.888365	0.00251394	0.00172834	0.00157122	0.000942729	0.00157122	0.00125697	0.000628486	0.000942729	0.000707047	0.000942729	0.00117841	0.00141409	0.00109985	0.000549925	0.000392804	0.00102129	0.00141409	0.00227826	0.00141409	0.000864168	0.826616	0.00109985	0.00117841	0.000707047	0.00149265	0.815382
	C	0.000314243	0.000549925	0.000785608	0.000707047	0.000314243	0.000314243	0.00109985	0.93833	0.93833	0.00109985	0.000707047	0.000707047	0.000864168	0.000314243	0.886008	0.884594	0.000864168	0.000707047	0.000471365	0.872025	7.85608e-05	0.000392804	0.000549925	0.000785608	0.000392804	0.000471365	0.000942729	0.000628486	0.00117841	0.000942729	0.000314243	0.00102129	0.000707047	0.826695	0.000314243	0.82426	0.824731	0.818446	0.000864168	0.000864168
	G	0.96072	0.959463	0.000785608	0.000471365	0.94815	0.945479	0.941394	0.000785608	0.000235682	0.000628486	0.932909	0.000471365	0.888287	0.000549925	0.000314243	0.000785608	0.880823	0.000628486	0.873989	0.000471365	0.000549925	0.860869	0.000235682	0.000549925	0.851127	0.00117841	0.000549925	0.8439	0.000942729	0.000628486	0.83408	0.832508	0.825988	0.000314243	0.000392804	0.0018069	0.000549925	0.000549925	0.000392804	0.000707047
	N	0	0	0	0	0	0	0	0	0	0	0	0	0	0	0	0	0	0	0	0	0	0	0	0	0	0	0	0	0	0	0	0	0	0	0	0	0	0	0	0
	-	0.0369236	0.038809	0.040773	0.0439155	0.0495718	0.0527143	0.0558567	0.0594705	0.0592348	0.0615916	0.0652054	0.109357	0.109357	0.110456	0.110849	0.112342	0.116191	0.120434	0.123576	0.125619	0.134575	0.137481	0.139917	0.144866	0.146123	0.148008	0.153979	0.154765	0.157357	0.162228	0.163642	0.164035	0.171105	0.171184	0.172127	0.172362	0.173148	0.17904	0.179668	0.182575
Untreated rep.2	A	5.94937e-05	5.94937e-05	0.995419	0.994527	0.000148734	5.94937e-05	0.00056519	0.000951899	0.00118987	0.000356962	2.97469e-05	0.992682	8.92406e-05	2.97469e-05	0.000505697	0.00133861	0.000327215	0.992028	0.000922152	0.000505697	0.992028	2.97469e-05	0.991135	0.991433	0.000208228	0.991552	0.991165	5.94937e-05	0.991195	0.990392	0.000178481	0.000148734	0.000178481	0.000594937	2.97469e-05	0.000386709	0.000297469	0.000297469	0.98822	0
	T	0.000773418	0.000386709	0.000356962	0.000208228	0.000535443	0.000416456	0.000535443	0.000416456	0.000267722	0.988607	8.92406e-05	8.92406e-05	0.000208228	0.992563	0.000832912	0.00124937	0.000505697	0.000118987	0.000505697	0.000862659	0.000208228	0.000297469	0.000267722	0.000297469	0.000297469	0.000178481	0.000148734	0.000267722	0.000237975	0.000356962	0.00056519	0.000654431	0.000118987	0.000267722	0.989618	0	8.92406e-05	0.000267722	5.94937e-05	0.988072
	C	2.97469e-05	2.97469e-05	0.00056519	0.00113038	5.94937e-05	8.92406e-05	8.92406e-05	0.993366	0.993099	0.00508671	0.000118987	0.00056519	0.000208228	0.000922152	0.991879	0.990511	5.94937e-05	0.000684178	0.000178481	0.991463	0.000267722	0.000148734	0.00056519	0.000713925	0.000118987	0.00056519	0.000684178	0.000148734	0.000267722	0.000832912	0.000237975	0.000148734	2.97469e-05	0.989589	0.000773418	0.98941	0.989351	0.988934	0.00101139	0.00118987
	G	0.996282	0.99646	0.000208228	0.000446203	0.995478	0.99527	0.993961	0.000267722	0.000237975	0.000386709	0.993872	0.000386709	0.993128	2.97469e-05	0.000267722	0.000267722	0.992266	0.000237975	0.991463	0.000148734	8.92406e-05	0.992087	0.000505697	0.000178481	0.99182	8.92406e-05	0.000148734	0.991611	0.000327215	0.000118987	0.99063	0.99063	0.990451	8.92406e-05	0.000118987	0.000178481	0.000148734	0.000178481	0.000208228	0.000148734
	N	0	0	0	0	0	0	0	0	0	0	0	0	0	0	0	0	0	0	0	0	0	0	0	0	0	0	2.97469e-05	0	0	0	0	0	0	0	0	0	0	0	0	0
	-	0.0028557	0.00306393	0.00345064	0.00368861	0.00377785	0.00416456	0.00484874	0.00499747	0.0052057	0.00556266	0.00588988	0.00627659	0.00636583	0.00645507	0.00651456	0.00663355	0.00684178	0.00693102	0.00693102	0.00702026	0.00740697	0.00743671	0.00752595	0.00737722	0.0075557	0.00761519	0.00782342	0.00791266	0.00797216	0.00829937	0.00838861	0.00841836	0.00922152	0.0094595	0.0094595	0.0100247	0.0101139	0.0103222	0.0105006	0.0105899
Untreated rep.3	A	0.000273804	0.000308029	0.995551	0.993976	0.000273804	0.000171127	0.000855637	0.00126634	0.000958313	0.000342255	0.000102676	0.992162	0.000136902	3.42255e-05	0.000479157	0.0018824	0.000308029	0.990964	0.000581833	0.00119789	0.990451	6.8451e-05	0.990451	0.99028	6.8451e-05	0.990451	0.990006	0.000136902	0.989561	0.988055	0.000136902	0.000239578	0.000136902	0.000581833	0	0.000444931	0.000752961	0.000718735	0.987439	0
	T	0.000752961	0.00037648	0.000513382	0.000581833	0.000718735	0.000581833	0.000547608	0.000547608	0.000342255	0.990554	0.000102676	0.000308029	0.000616059	0.992265	0.00116367	0.00119789	0.00068451	0.000136902	0.000342255	0.00106099	0.000171127	0.000513382	0.000171127	0.000239578	0.000410706	6.8451e-05	0.000171127	0.00037648	0.000308029	0.000410706	0.000752961	0.000650284	0.000513382	0.000239578	0.988295	3.42255e-05	0.000171127	0.000136902	3.42255e-05	0.986926
	C	6.8451e-05	3.42255e-05	6.8451e-05	0.00109522	0	0.000171127	3.42255e-05	0.992265	0.992231	0.00280649	0.000102676	0.00037648	3.42255e-05	0.000855637	0.990862	0.989219	3.42255e-05	0.000513382	3.42255e-05	0.989356	0.000479157	6.8451e-05	0.000513382	0.000787186	6.8451e-05	0.000821411	0.000855637	0.000136902	0.00106099	0.00164282	0.000171127	6.8451e-05	6.8451e-05	0.988261	0.00068451	0.988158	0.987473	0.987097	0.000410706	0.000787186
	G	0.995859	0.996133	0.000171127	0.000342255	0.994798	0.994284	0.993052	0.000205353	0.000410706	0.000102676	0.993326	0.000479157	0.992539	3.42255e-05	0.000479157	0.000273804	0.991307	0.000308029	0.99093	0.000239578	0.000136902	0.990554	3.42255e-05	0.000136902	0.990896	6.8451e-05	0.000205353	0.990622	0.000136902	0.000513382	0.989322	0.98939	0.98874	6.8451e-05	0.000102676	6.8451e-05	3.42255e-05	0.000102676	3.42255e-05	0.000102676
	N	0	0	0	0	0	0	0	0	0	0	0	0	0	0	0	0	0	0	0	0	0	0	0	0	0	0	0	0	0	0	0	0	0	0	0	0	0	0	0	0
	-	0.00304607	0.00314874	0.00369635	0.00400438	0.00420973	0.00479157	0.0055103	0.00571565	0.00605791	0.00619481	0.00636594	0.00667397	0.00667397	0.00681087	0.00701622	0.00742693	0.00766651	0.00807721	0.00811144	0.00814566	0.00876172	0.00879595	0.00883017	0.00855637	0.00855637	0.00859059	0.00876172	0.0087275	0.00893285	0.00937778	0.00961736	0.00965158	0.0105414	0.0108495	0.0109179	0.0112944	0.0115682	0.0119447	0.0120816	0.0121843
A3A rep.1	A	0.0181855	0.020004	0.965246	0.963629	0.0159628	0.0109113	0.00687007	0.00202061	0.00262679	0.000808244	0.0101031	0.921802	0.00161649	0.00202061	0.0214185	0.0111134	0.00303092	0.892706	0.000606183	0.00565771	0.874722	0.00202061	0.876945	0.885431	0.00303092	0.887856	0.891089	0.00202061	0.895332	0.891493	0.000606183	0.000606183	0.000606183	0.000606183	0.000808244	0.000808244	0	0.000808244	0.897151	0
	T	0.000606183	0.000606183	0.000606183	0.000606183	0.00121237	0.000808244	0.00141443	0.0105072	0.013336	0.93918	0.00141443	0.00141443	0.00181855	0.916347	0.293797	0.340473	0.00161649	0.00101031	0.00181855	0.121641	0.000606183	0.00141443	0.000202061	0.000808244	0.00101031	0.00101031	0.00101031	0.000606183	0.000606183	0.000202061	0.000606183	0.000404122	0.00101031	0.000202061	0.899778	0.000404122	0.00141443	0.00121237	0.000606183	0.894928
	C	0	0.000202061	0.000808244	0.000606183	0.000808244	0.000808244	0.000808244	0.936755	0.926046	0.000808244	0.00242473	0.000808244	0.00161649	0.00101031	0.529198	0.531218	0.00242473	0.000404122	0.000404122	0.751061	0.000202061	0.000606183	0.000404122	0	0	0.00121237	0.000202061	0.000404122	0	0.00141443	0.000202061	0.000202061	0	0.891695	0.000808244	0.901192	0.900182	0.896343	0.000202061	0
	G	0.952516	0.948272	0.00101031	0.000202061	0.942817	0.941806	0.941402	0.00121237	0.00121237	0.000404122	0.924025	0	0.918165	0.000202061	0.0699131	0.023035	0.894726	0.000404122	0.887048	0.00889068	0	0.870277	0	0.00101031	0.884017	0.00101031	0	0.892301	0.000808244	0.00121237	0.893312	0.895332	0.890887	0.000606183	0.000202061	0.000404122	0.000606183	0.000202061	0	0.00121237
	N	0	0	0	0	0	0	0	0	0	0	0	0	0	0	0	0	0	0	0	0	0	0	0	0	0	0	0	0	0	0	0	0	0	0	0	0	0	0	0	0
	-	0.0286927	0.0309153	0.0323298	0.0349566	0.0391998	0.0456658	0.049505	0.049505	0.0567791	0.0587998	0.0620327	0.0759749	0.0767832	0.0804203	0.0856739	0.0941604	0.0982017	0.105476	0.110123	0.11275	0.12447	0.125682	0.122449	0.11275	0.111942	0.108911	0.107699	0.104668	0.103253	0.105678	0.105274	0.103455	0.107496	0.10689	0.0984037	0.0971914	0.0977975	0.101435	0.102041	0.103859
A3A rep.2	A	0.0237979	0.0282575	0.987675	0.984837	0.0231898	0.0168248	0.0109057	0.00133787	0.00117571	0.000364875	0.0140679	0.96708	0.00113517	0.000972999	0.0234736	0.0123247	0.00612179	0.952607	0.00105408	0.00478391	0.939106	0.00263521	0.944985	0.955364	0.002919	0.960391	0.96708	0.00178383	0.974459	0.974013	0.000162167	0.00024325	0.000405416	0.000445958	0	8.10833e-05	0.0004865	0.000405416	0.987067	4.05416e-05
	T	0.000689208	0.0004865	0.000608125	0.000972999	0.000932458	0.000810833	0.000810833	0.0109057	0.0166221	0.966634	0.000891916	0.0004865	0.000405416	0.958972	0.327698	0.383281	0.000729749	0.0004865	0.000567583	0.154261	0.000364875	0.000527041	0.000121625	0.000202708	0.000324333	0.000283791	0.000121625	0.000283791	0.00024325	0.00024325	0.000810833	0.000648666	0.000324333	0.000121625	0.985527	0.000648666	0.00024325	0.000121625	0.000162167	0.986702
	C	0.000202708	0.000162167	0.000283791	0.00109462	0.00024325	0.00024325	0.00024325	0.967729	0.951877	0.00308116	0.00158112	0.00024325	4.05416e-05	0.00206762	0.528825	0.533893	0.000202708	0.000445958	0.00024325	0.786508	0.000283791	0.000445958	0.000405416	0.000445958	0.000445958	0.000202708	0.000527041	0.000324333	0.000445958	0.00105408	0.000283791	0.000121625	4.05416e-05	0.977094	0.000567583	0.985567	0.985567	0.986581	0.000162167	0.000729749
	G	0.966472	0.960107	0.000162167	0.000445958	0.961688	0.964891	0.965053	0.000891916	0.000729749	0.000283791	0.952282	0.000364875	0.965459	0.000851374	0.0780832	0.0238385	0.946809	0.000527041	0.950742	0.00547312	8.10833e-05	0.937647	0.00024325	0.000162167	0.952931	0.000202708	0.000283791	0.968864	0.000162167	0.000324333	0.974824	0.975756	0.976324	0.000121625	4.05416e-05	0.000283791	0.000202708	4.05416e-05	0	0.000121625
	N	0	0	0	0	0	0	0	0	0	0	0	0	0	0	0	0	0	0	0	0	0	0	0	0	0	0	0	0	0	0	0	0	0	0	0	0	0	0	0	0
	-	0.00883808	0.0109868	0.0112706	0.012649	0.0139463	0.0172302	0.0229871	0.0191357	0.0295954	0.0296359	0.0311765	0.0318252	0.0329604	0.0371361	0.0419201	0.0466634	0.0461364	0.0459337	0.0473932	0.0489743	0.0601638	0.0587448	0.0542447	0.0438255	0.0433796	0.03892	0.0319874	0.028744	0.0246899	0.0243655	0.0239196	0.0232304	0.022906	0.0222168	0.0138652	0.0134193	0.0135004	0.0128517	0.0126084	0.0124057
A3A rep.3	A	0.0203899	0.0254874	0.989254	0.98767	0.0198388	0.0143969	0.00867948	0.00172212	0.00268651	0.00013777	0.0115038	0.971413	0.000413309	0.0013777	0.0260384	0.0121237	0.00530413	0.959289	0.000551078	0.00778398	0.94069	0.00241097	0.944066	0.957705	0.00192877	0.962044	0.969897	0.001791	0.974857	0.975064	0.000482193	0.000619963	0.000895502	0.000413309	0	0.000413309	0.000826617	0.000482193	0.986361	0
	T	0.000619963	0.000688848	0.000619963	0.000826617	0.00110216	0.000551078	0.00123993	0.0123304	0.0135014	0.971895	0.000551078	0.000688848	0.000688848	0.965902	0.283667	0.332093	0.000619963	0.000275539	0.000688848	0.126128	0.000206654	0.000551078	0.000344424	0.000206654	0.00110216	0.000551078	6.88848e-05	0.00013777	0.000551078	6.88848e-05	0.000344424	0.000482193	0.000619963	0.000551078	0.985879	0.000619963	0.000206654	0.00013777	0.00013777	0.986705
	C	0	0.000206654	0.000482193	0.000895502	0.000551078	6.88848e-05	0.000275539	0.968795	0.958462	0.00254874	0.00234208	0.000619963	6.88848e-05	0.0013777	0.581387	0.589791	0.000344424	0.000206654	6.88848e-05	0.816973	0.000482193	0.00013777	0.000482193	0.000551078	0.00013777	0.000482193	0.000344424	0.000206654	0.000551078	0.00123993	0.00013777	0.00013777	0	0.978577	0.000826617	0.985672	0.985741	0.985948	0.000551078	0.000275539
	G	0.971619	0.965075	0.000482193	0.000688848	0.967831	0.969415	0.969209	0.000275539	0.000826617	0.000275539	0.959634	0.000482193	0.970655	0.000344424	0.0732934	0.0259696	0.953985	0.000206654	0.955983	0.0054419	0.000206654	0.939244	0.000619963	0.00013777	0.956534	0.000275539	0.00013777	0.970931	0.000206654	0.000413309	0.976097	0.976166	0.977475	0.00013777	0.000206654	0.000344424	6.88848e-05	0.00013777	0	0.00013777
	N	0	0	0	0	0	0	0	0	0	0	0	0	0	0	0	0	0	0	0	0	0	0	0	0	0	0	0	0	0	0	0	0	0	0	0	0	0	0	0	0
	-	0.00737067	0.00854171	0.00916167	0.0099194	0.0106771	0.015568	0.0205965	0.0168768	0.024523	0.0251429	0.0259696	0.0267962	0.0281739	0.0309981	0.0356134	0.040022	0.0397465	0.040022	0.0427085	0.0436729	0.0584143	0.0576565	0.0544878	0.0413997	0.0402976	0.0366467	0.0295516	0.0269339	0.0238341	0.0232142	0.0229386	0.0225942	0.0210099	0.020321	0.0130881	0.0129503	0.013157	0.0132948	0.0129503	0.0128814
A3A_PLV_G25 rep.1	A	0.00581591	0.00783884	0.978675	0.975978	0.011379	0.012559	0.00286581	0.000505732	0.00210722	0.000252866	0.00151719	0.950944	0.00059002	0.00134862	0.011969	0.00783884	0.00160148	0.932906	0.000842886	0.00328726	0.923045	0.00101146	0.921696	0.923297	0.000842886	0.923635	0.92355	0.000505732	0.924393	0.923887	0.000505732	0.000674309	0.000674309	0.00059002	0.000674309	0.000337154	0.000674309	0.000758597	0.918577	0.000168577
	T	0.00109575	0.000927175	0.00118004	0.000842886	0.00168577	0.00126433	0.00126433	0.00649022	0.0257923	0.960974	0.000758597	0.00143291	0.00134862	0.947994	0.398601	0.43063	0.000927175	0.00101146	0.00143291	0.0837829	0.00059002	0.000758597	0.000674309	0.000927175	0.000505732	0.000842886	0.000337154	0.000421443	0.000505732	0.000505732	0.000927175	0.000842886	0.000842886	0.00059002	0.923213	0.00101146	0.00109575	0.000674309	0.000421443	0.916807
	C	0.000168577	0.000252866	0.000758597	0.000758597	0.000758597	0.000758597	0.00101146	0.960384	0.935013	0.000674309	0.000758597	0.000758597	0.000927175	0.000842886	0.488621	0.489127	0.00126433	0.000168577	0.000337154	0.84297	0.000505732	0.000758597	0.000337154	0.000337154	0.000421443	0.000758597	0.000421443	0.000505732	0.00109575	0.00059002	0.000337154	0.000252866	0.000337154	0.918999	0	0.922117	0.922286	0.918324	0.000421443	0.00059002
	G	0.975388	0.972353	0.000337154	0.00101146	0.96207	0.958024	0.964599	0.000337154	0.000421443	0.000337154	0.957266	0.000337154	0.949848	0.000505732	0.0494774	0.0152562	0.938132	0.000758597	0.929198	0.00244437	0.000505732	0.920347	0.000927175	0.000927175	0.924225	0.00059002	0.000421443	0.924646	0.000842886	0.000674309	0.92296	0.922707	0.91942	0.000505732	0.000168577	0.000758597	0.000421443	0.000421443	0.000168577	0.000421443
	N	0	0	0	0	0	0	0	0	0	0	0	0	0	0	0	0	0	0	0	0	0	0	0	0	0	0	0	0	0	0	0	0	0	0	0	0	0	0	0	0
	-	0.017532	0.0186278	0.0190492	0.0214093	0.0241065	0.0273938	0.0302596	0.0322825	0.0366655	0.0377613	0.0396999	0.0465273	0.0472859	0.0493088	0.0513318	0.0571477	0.0580748	0.0651551	0.0681895	0.0675152	0.075354	0.0771241	0.0763655	0.0745111	0.0740054	0.074174	0.0752697	0.0739211	0.0731625	0.0743425	0.0752697	0.0755226	0.0787256	0.0793156	0.075944	0.0757755	0.0755226	0.0798213	0.0804113	0.0820128
A3A_PLV_G25 rep.2	A	0.00822692	0.0101585	0.992202	0.991487	0.0131631	0.0161677	0.00279	0.00186	0.00218192	0.000321923	0.00128769	0.983582	0.000286154	0.000786923	0.0134492	0.007905	0.00121615	0.977143	0.000715384	0.00153808	0.973567	0.000178846	0.975999	0.981042	0.000393461	0.98233	0.983868	0.000286154	0.985406	0.985263	0.000107308	0.000286154	0.000357692	0.000858461	0.000107308	0.000357692	0.000608077	0.000250385	0.986086	3.57692e-05
	T	0.000858461	0.000536538	0.000500769	0.000500769	0.00110885	0.000858461	0.00103731	0.00794077	0.0344458	0.981722	0.000429231	0.000500769	0.000679615	0.980828	0.414601	0.452981	0.000500769	0.000286154	0.000608077	0.0916407	3.57692e-05	0.000321923	0.000286154	0.000286154	0.000286154	0.000286154	0.000250385	0.000321923	0.000393461	0.000393461	0.00103731	0.000465	0.000357692	0.000250385	0.987087	0.000286154	0.000250385	0.000178846	0.000214615	0.986193
	C	0.000250385	3.57692e-05	0.000250385	0.000715384	0.000286154	0.000250385	0.000178846	0.978789	0.948349	0.00339808	0.000286154	0.000465	3.57692e-05	0.00100154	0.506027	0.504131	0.000321923	0.000429231	7.15384e-05	0.882105	0.000393461	0.000107308	0.000500769	0.000679615	3.57692e-05	0.000536538	0.00089423	0.000143077	0.000536538	0.000715384	0.000214615	0.000107308	0	0.98444	0.000643846	0.987159	0.986551	0.986801	0.000786923	0.000715384
	G	0.986265	0.983439	0.000572307	0.000429231	0.978145	0.973817	0.983618	0.000250385	0.000536538	0.000214615	0.98351	0.000500769	0.983367	0.000321923	0.046965	0.0129485	0.976213	0.000393461	0.975283	0.00153808	0.000214615	0.973996	0.000178846	0.000178846	0.981579	0.000286154	0.000286154	0.98487	0.000393461	0.000250385	0.985263	0.985692	0.985156	0.000143077	0.000250385	0.000107308	0.000143077	0.000107308	0.000143077	0.000178846
	N	0	0	0	0	0	0	0	0	0	0	0	0	0	0	0	0	0	0	0	0	0	0	0	0	0	0	0	0	0	0	0	0	0	0	0	0	0	0	0	0
	-	0.00439961	0.00583038	0.00647423	0.00686769	0.00729692	0.00890654	0.0123761	0.01116	0.0144865	0.0143435	0.0144865	0.0149515	0.0156311	0.0170619	0.0189577	0.0220338	0.0217477	0.0217477	0.0233215	0.0231785	0.0257896	0.0253961	0.0230354	0.0178131	0.0177058	0.0165611	0.0147011	0.0143792	0.0132704	0.0133777	0.0133777	0.0134492	0.0141288	0.0143077	0.0119111	0.01209	0.0124477	0.0126623	0.0127696	0.0128769
A3A_PLV_G25 rep.3	A	0.00573624	0.00707284	0.987525	0.984351	0.011027	0.0134217	0.00367565	0.0020049	0.00194921	0.000167075	0.00128091	0.969982	5.56917e-05	0.000389842	0.0116953	0.00924482	0.000779684	0.961406	0.000946759	0.00144798	0.95812	0.000723992	0.959958	0.964302	0.00033415	0.966529	0.966139	0	0.967699	0.96781	0.000167075	0.00033415	0.000222767	0.000556917	0	0.000501225	0.000501225	0.000445534	0.96742	0
	T	0.000612609	0.000445534	0.000222767	0.000612609	0.000891067	0.000556917	0.000389842	0.0080753	0.0254511	0.971096	0.000501225	0.000556917	0.000389842	0.968868	0.378871	0.411784	0.000389842	0.000445534	0.000556917	0.0801403	0.000167075	0.000389842	0.000389842	0.000167075	0.00033415	0.000222767	0.000167075	0.000556917	0.00033415	0.000167075	0.000723992	0.00033415	0.000501225	0.000111383	0.970038	5.56917e-05	0.000278458	0.000111383	0.000389842	0.967142
	C	0.000167075	0.000167075	0.000222767	0.00183783	0.000222767	0	5.56917e-05	0.968311	0.945979	0.00178213	0.00033415	0.0006683	0.000111383	0.000445534	0.53219	0.529906	0.000222767	0.000501225	0.000167075	0.876921	0.000389842	0.000111383	0.000501225	0.000556917	0	0.000445534	0.000835375	0	0.00111383	0.00116953	0.000111383	5.56917e-05	5.56917e-05	0.966362	0.00033415	0.968757	0.9682	0.967643	0.000222767	0.0006683
	G	0.983738	0.981733	0.000389842	0.000111383	0.973769	0.96898	0.973992	0.000111383	0.000723992	0.000222767	0.970372	0.000445534	0.970762	0.000501225	0.0455558	0.0123636	0.962352	0.000501225	0.959345	0.00161506	5.56917e-05	0.958343	0.000167075	0.000501225	0.965137	0	0.00033415	0.967142	0.000167075	5.56917e-05	0.9682	0.968311	0.966474	0.000111383	0.000167075	0.000167075	0.000167075	0.000222767	0.000111383	5.56917e-05
	N	0	0	0	0	0	0	0	0	0	0	0	0	0	0	0	0	0	0	0	0	0	0	0	0	0	0	0	0	0	0	0	0	0	0	0	0	0	0	0	0
	-	0.00974605	0.0105814	0.0116396	0.0130875	0.01409	0.0170417	0.0218868	0.021497	0.0258966	0.026732	0.0275117	0.0283471	0.0286812	0.0297951	0.0316886	0.0367008	0.0362553	0.0371464	0.0389842	0.0398753	0.0412675	0.0404322	0.0389842	0.0344732	0.0341947	0.0328024	0.0325239	0.0323012	0.0306861	0.0307975	0.0307975	0.0309646	0.0327467	0.0328581	0.0294609	0.030519	0.0308532	0.0315772	0.0318556	0.0321341
FANCF
	Nucleotide	C	G	C	A	C	C	T	C	A	T	G	G	A	A	T	C	C	C	T	T	C	T	G	C	A	G	C	A	C	C	T	G	G	A	T	C	G	C	T	T
Untreated rep.1	A	0.000484425	0.00109522	0.000442301	0.997683	0.00086354	0.000884602	0.000695044	0.000315929	0.998252	0.000421239	0.000505487	0.000484425	0.997452	0.997199	0.000336991	0.000400177	0.00086354	0.0010531	0.000947787	0.000273805	0.000673982	0.000315929	0.000315929	0.000589734	0.976811	0.000821416	0.000442301	0.967185	0.000526549	0.000905664	0.000737168	0.000463363	0.000358053	0.943533	0.000400177	0.000505487	0.000968849	0.000905664	0.000442301	0.00086354
	T	0.00143221	0.000526549	0.000505487	0.00075823	0.000610796	0.000463363	0.997473	0.00075823	0.000252743	0.997788	0.000695044	0.000379115	0.000379115	0.00065292	0.997767	0.00174814	0.00157965	0.00126372	0.99484	0.994355	0.0014954	0.986605	0.00086354	0.00174814	0.00086354	0.000800354	0.000695044	0.000379115	0.00075823	0.000526549	0.961983	0.000821416	0.000400177	0.000336991	0.943491	0.000800354	0.00103204	0.000905664	0.938984	0.936877
	C	0.996735	0.000358053	0.997746	0.000168496	0.997304	0.997494	0.000463363	0.997641	0.000294867	0.000421239	0.000273805	0.000379115	0.000526549	0.000631858	0.000358053	0.996146	0.996104	0.994735	0.000463363	0.000589734	0.992523	0.000189557	0.000315929	0.980602	0.000126372	0.000252743	0.967375	0.000294867	0.9635	0.963521	0.000673982	0.000294867	0.000379115	0.000400177	0.000442301	0.942016	0.00111628	0.940184	0.0010531	0.000442301
	G	0.000358053	0.996946	0.000358053	0.000547611	0.000336991	0.000294867	0.000631858	0.000421239	0.000336991	0.000505487	0.997852	0.997957	0.000884602	0.000547611	0.000547611	0.000589734	0.000252743	0.000589734	0.000800354	0.000400177	0.000526549	0.000442301	0.983761	0.000336991	0.000273805	0.968196	0.000547611	0.000463363	0.000505487	0.000379115	0.000400177	0.958382	0.943954	0.000484425	0.000547611	0.000610796	0.939973	0.000442301	0.000589734	0.000800354
	N	0	0	0	0	0	0	0	0	0	0	0	0	0	0	0	0	0	0	0	0	0	0	0	0	0	0	0	0	0	0	0	0	0	0	0	0	0	0	0	0
	-	0.000989911	0.00107416	0.000947787	0.000842478	0.000884602	0.00086354	0.000737168	0.00086354	0.00086354	0.00086354	0.000673982	0.000800354	0.00075823	0.000968849	0.000989911	0.00111628	0.00120053	0.00235894	0.00294867	0.00438088	0.00478106	0.0124476	0.0147434	0.0167232	0.0219255	0.029929	0.03094	0.0316772	0.0347101	0.034668	0.0362055	0.0400388	0.0549085	0.0552455	0.0551191	0.0560669	0.0569094	0.0575623	0.0589313	0.0610164
Untreated rep.2	A	9.13784e-05	0.000342669	9.13784e-05	0.999886	6.85338e-05	0.000525426	0.000616804	0.000251291	0.999589	0	9.13784e-05	0.000114223	0.999566	0.999657	0	0.000228446	0.000137068	0.000548271	0.000411203	0	0.00029698	2.28446e-05	0.000342669	2.28446e-05	0.99952	0.000228446	0.000251291	0.999497	0.000182757	0.000182757	2.28446e-05	0.000137068	0.000159912	0.999566	2.28446e-05	0.000251291	0.000548271	0.000342669	0.000137068	4.56892e-05
	T	0.00089094	0.000205601	0.000411203	6.85338e-05	0.000159912	0.000137068	0.998195	0.000137068	6.85338e-05	0.99968	0.000388358	6.85338e-05	6.85338e-05	4.56892e-05	0.999726	0.000114223	0.000159912	0.000114223	0.998858	0.999794	9.13784e-05	0.999772	0.000137068	0.000616804	0.000182757	0.000479737	4.56892e-05	0.000456892	0.000114223	0.000159912	0.999292	0.000479737	0.000182757	0.00029698	0.999817	0.000137068	0.000411203	0.000205601	0.998104	0.999772
	C	0.999018	0	0.999475	0	0.999726	0.999315	0.000913784	0.999566	2.28446e-05	0.000159912	0	0.000114223	0	4.56892e-05	0.000182757	0.99952	0.999634	0.999178	0.000434048	0.000114223	0.999566	9.13784e-05	2.28446e-05	0.99936	6.85338e-05	0	0.999634	0	0.999634	0.999657	0.000571115	0	2.28446e-05	0.000114223	0.000137068	0.999589	0	0.999452	0.00157628	0.000137068
	G	0	0.999452	2.28446e-05	4.56892e-05	4.56892e-05	2.28446e-05	0.000251291	0	0.000251291	4.56892e-05	0.999406	0.999589	0.000251291	0.000182757	2.28446e-05	6.85338e-05	0	2.28446e-05	0.000205601	2.28446e-05	0	6.85338e-05	0.999475	0	0.000228446	0.999292	6.85338e-05	4.56892e-05	6.85338e-05	0	0.000114223	0.999383	0.999612	2.28446e-05	2.28446e-05	2.28446e-05	0.999041	0	0.000182757	4.56892e-05
	N	0	0	0	0	0	0	0	0	0	0	0	0	0	0	0	0	0	2.28446e-05	0	0	0	0	0	0	0	0	0	0	0	0	0	0	0	0	0	0	0	0	0	0
	-	0	0	0	0	0	0	2.28446e-05	4.56892e-05	6.85338e-05	0.000114223	0.000114223	0.000114223	0.000114223	6.85338e-05	6.85338e-05	6.85338e-05	6.85338e-05	0.000114223	9.13784e-05	6.85338e-05	4.56892e-05	4.56892e-05	2.28446e-05	0	0	0	0	0	0	0	0	0	2.28446e-05	0	0	0	0	0	0	0
Untreated rep.3	A	0.000157134	0.00087546	8.97908e-05	0.999753	8.97908e-05	0.000471402	0.00058364	0.000179582	0.999416	6.73431e-05	0.000134686	0.000134686	0.999573	0.999394	0	6.73431e-05	0.000336715	0.00058364	0.00029182	6.73431e-05	0.000269372	4.48954e-05	0.000314268	4.48954e-05	0.999439	0.00029182	0.000157134	0.999394	0.000224477	0.000224477	0.000112238	4.48954e-05	0.000246925	0.999259	0	0.000381611	0.00152644	0.000381611	0.000336715	0
	T	0.000808117	0.000336715	0.000314268	6.73431e-05	6.73431e-05	8.97908e-05	0.998406	0.000134686	6.73431e-05	0.999529	0.000404059	6.73431e-05	6.73431e-05	2.24477e-05	0.999686	0.000314268	0.000314268	0.000404059	0.998384	0.999753	0.000224477	0.999596	0.000336715	0.000718326	0.000269372	0.000448954	0.000134686	0.000493849	6.73431e-05	0.000224477	0.999327	0.00103259	0.000404059	0.000224477	0.999731	0.000224477	0.000673431	0.000314268	0.997351	0.99982
	C	0.998945	2.24477e-05	0.999484	0	0.999731	0.999349	0.000808117	0.999596	6.73431e-05	0.000179582	2.24477e-05	0	2.24477e-05	0.000381611	0.000179582	0.999461	0.999237	0.998855	0.000448954	0	0.999349	0.000224477	2.24477e-05	0.999102	0	0	0.999551	2.24477e-05	0.999529	0.999349	0.000404059	2.24477e-05	0	0.000179582	6.73431e-05	0.999192	0	0.999169	0.00195295	6.73431e-05
	G	0	0.998676	0	8.97908e-05	2.24477e-05	0	0.000112238	0	0.000359163	0.000134686	0.999349	0.999686	0.000224477	8.97908e-05	2.24477e-05	4.48954e-05	0	0	0.000763222	6.73431e-05	6.73431e-05	4.48954e-05	0.999237	4.48954e-05	0.000202029	0.999169	6.73431e-05	2.24477e-05	0.000134686	0.000134686	0.000112238	0.998855	0.999304	0.000157134	2.24477e-05	4.48954e-05	0.997665	0	0.000246925	0
	N	0	0	0	0	0	0	0	0	0	0	0	0	0	0	0	0	0	2.24477e-05	0	0	0	0	0	0	0	0	0	0	0	2.24477e-05	0	0	0	0	0	0	0	0	0	0
	-	8.97908e-05	8.97908e-05	0.000112238	8.97908e-05	8.97908e-05	8.97908e-05	8.97908e-05	8.97908e-05	8.97908e-05	8.97908e-05	8.97908e-05	0.000112238	0.000112238	0.000112238	0.000112238	0.000112238	0.000112238	0.000134686	0.000112238	0.000112238	8.97908e-05	8.97908e-05	8.97908e-05	8.97908e-05	8.97908e-05	8.97908e-05	8.97908e-05	6.73431e-05	4.48954e-05	4.48954e-05	4.48954e-05	4.48954e-05	4.48954e-05	0.000179582	0.000179582	0.000157134	0.000134686	0.000134686	0.000112238	0.000112238
A3A rep.1	A	0.000882388	0.00303933	0.000450998	0.964606	0.00123534	0.00101965	0.00117652	0.00788266	0.926644	0.000607867	0.00421585	0.00468646	0.903781	0.8968	0.000941213	0.0063728	0.00941213	0.00372564	0.0011373	0.000490215	0.00539237	0.000509824	0.000470607	0.00117652	0.894231	0.000764736	0.000980431	0.905761	0.00056865	0.00115691	0.000862779	0.00084317	0.00131378	0.926291	0.000725519	0.000431389	0.00109808	0.000647084	0.000980431	0.000725519
	T	0.00184321	0.000725519	0.00223538	0.00109808	0.00456881	0.0101573	0.953724	0.166007	0.000823562	0.921075	0.00115691	0.00117652	0.00100004	0.00145104	0.895015	0.261834	0.227617	0.223185	0.876858	0.875917	0.195165	0.87978	0.000509824	0.107985	0.000901996	0.000882388	0.00707871	0.00103926	0.00123534	0.000470607	0.919683	0.00084317	0.000470607	0.000313738	0.929487	0.000882388	0.000941213	0.000901996	0.939272	0.939468
	C	0.971332	0.000392172	0.966548	0.000235303	0.95639	0.947841	0.00123534	0.754128	0.000235303	0.000509824	0.000549041	0.000274521	0.000372564	0.000647084	0.000411781	0.612377	0.63428	0.640123	0.000294129	0.000588258	0.660261	0.000215695	0.00070591	0.780187	0.000274521	0.000176478	0.888505	0.000352955	0.91535	0.918526	0.000431389	0.000313738	0.000921605	0.000215695	0.000352955	0.92988	0.00121573	0.932193	0.00100004	0.000372564
	G	0.000372564	0.966528	0.000509824	0.000607867	0.000313738	0.000764736	0.000392172	0.00513746	0.000607867	0.00111769	0.911193	0.905016	0.00186282	0.00103926	0.000725519	0.00396094	0.00298051	0.00294129	0.000882388	0.000823562	0.00245108	0.00111769	0.885505	0.00084317	0.000352955	0.890721	0.000764736	0.000607867	0.000549041	0.000392172	0.000411781	0.934115	0.92337	0.000803953	0.000235303	0.000882388	0.93086	0.000470607	0.000490215	0.000607867
	N	0	0	0	0	0	0	0	0	0	0	0	0	0	0	0	0	0	0	0	0	0	0	0	0	0	0	0	1.96086e-05	0	0	0	0	0	0	0	0	0	0	0	0
	-	0.0255696	0.0293149	0.0302561	0.0334523	0.0374917	0.0402173	0.0434723	0.0668458	0.0716891	0.0766893	0.0828856	0.0888466	0.092984	0.100063	0.102906	0.115456	0.125711	0.130025	0.120828	0.122181	0.136731	0.118377	0.112808	0.109808	0.104239	0.107455	0.102671	0.0922193	0.0822973	0.0794541	0.0786109	0.0638849	0.0739245	0.0723754	0.0691988	0.0679242	0.0658849	0.0657869	0.0582572	0.0588258
A3A rep.2	A	0.000387898	0.00210573	0.000415605	0.973512	0.000249363	0.000720381	0.00121911	0.00656655	0.936135	0.000471019	0.00307547	0.00407292	0.912945	0.907819	0.000166242	0.00642802	0.00903247	0.00432229	0.000166242	0.000166242	0.00504267	2.7707e-05	0.000942037	0.000775795	0.930151	0.000803502	0.000609553	0.94852	0.000249363	0.000360191	0.000304777	0.000803502	0.000858916	0.984262	2.7707e-05	0.000249363	0.00207802	0.000498725	0.000387898	5.54139e-05
	T	0.00163471	0.000664967	0.00171783	0.000332484	0.0039621	0.0110274	0.962346	0.16965	0.000554139	0.932063	0.00124681	0.00116369	0.000720381	0.000831209	0.904356	0.274576	0.243738	0.235315	0.897734	0.898399	0.202787	0.906932	0.000498725	0.11515	0.000387898	0.000720381	0.00720381	0.000886623	0.000443312	0.000498725	0.963926	0.000969744	0.000498725	0.000166242	0.986756	0.000387898	0.000443312	0.00027707	0.99069	0.993849
	C	0.978389	0.000138535	0.974094	2.7707e-05	0.967084	0.956251	0.000554139	0.762995	0.000166242	0.000249363	0.000360191	0.000166242	0.000166242	0.000332484	0.000193949	0.616175	0.63859	0.646681	0.000748088	0.000138535	0.676743	0.000304777	0.000110828	0.805552	8.31209e-05	5.54139e-05	0.932007	0.000193949	0.95819	0.961432	0.000609553	2.7707e-05	8.31209e-05	0.000193949	2.7707e-05	0.98767	2.7707e-05	0.990081	0.0019949	8.31209e-05
	G	5.54139e-05	0.974482	5.54139e-05	8.31209e-05	0.000221656	0.000110828	0.000471019	0.00288152	0.000332484	0.000360191	0.922559	0.914164	0.000997451	0.000166242	0.000498725	0.00321401	0.00235509	0.00243821	0.000304777	0.000554139	0.00163471	2.7707e-05	0.914496	0.000193949	0.000332484	0.932229	0.000443312	0.000387898	0.000138535	8.31209e-05	2.7707e-05	0.981575	0.982434	0.000138535	2.7707e-05	2.7707e-05	0.98792	5.54139e-05	0.00027707	5.54139e-05
	N	0	0	0	0	0	0	0	0	0	0	0	0	0	0	0	0	0	2.7707e-05	0	0	0	0	0	0	0	0	0	0	0	8.31209e-05	5.54139e-05	0	0	0	0	0	0	0	0	0
	-	0.0195334	0.0226089	0.0237172	0.0260446	0.0284828	0.0318907	0.0354095	0.0579076	0.0628117	0.0668569	0.0727585	0.0804333	0.0851712	0.0908512	0.0947855	0.0996066	0.106284	0.111216	0.101047	0.100743	0.113793	0.0927075	0.0839521	0.0783276	0.0690458	0.066192	0.0597362	0.0500111	0.0409786	0.0375429	0.035077	0.0166242	0.0161255	0.0152388	0.0131608	0.0116646	0.0095312	0.00908789	0.00664967	0.005957
A3A rep.3	A	0.000254482	0.00327999	0.000452412	0.972092	0.000311033	0.000508963	0.00110275	0.00695583	0.938217	0.00019793	0.00342137	0.00387378	0.918962	0.912034	0.00039586	0.00514619	0.00740825	0.00404343	0.000424136	0.000311033	0.00497653	0.000169654	0.00039586	0.000565515	0.931742	0.000622066	0.000537239	0.946361	0.000452412	0.000367585	0.00019793	0.000650342	0.00113103	0.981677	0.000169654	0.000113103	0.00141379	0.000226206	0.000141379	2.82757e-05
	T	0.00180965	0.000141379	0.00214896	0.000706894	0.0036193	0.0102358	0.961573	0.162303	0.000480688	0.934655	0.0010462	0.00101793	0.000763445	0.00180965	0.909687	0.266753	0.235282	0.226291	0.899056	0.901827	0.196686	0.909065	0.000622066	0.105186	5.65515e-05	0.000311033	0.00743652	0.000819997	0.000706894	0.000169654	0.962393	0.000904824	0.000226206	0.000565515	0.985919	0.000537239	0.000424136	0.000282757	0.991037	0.993072
	C	0.976842	8.48272e-05	0.971866	2.82757e-05	0.965108	0.954928	0.000282757	0.770627	0.000282757	0.000169654	2.82757e-05	5.65515e-05	2.82757e-05	0.000480688	0.000169654	0.630068	0.653311	0.660861	0.000593791	0.000113103	0.684471	0.000226206	0.00019793	0.816575	0.000254482	2.82757e-05	0.929169	0.000169654	0.957191	0.959962	0.000706894	0	0.000282757	0.000141379	0.000113103	0.987502	0	0.989962	0.00149861	5.65515e-05
	G	2.82757e-05	0.972686	0.000282757	0.000113103	0.000169654	0.000141379	0.000226206	0.00347792	0.000452412	0.000480688	0.924928	0.918142	0.00101793	0.000113103	0.000650342	0.0039586	0.00277102	0.0018662	0.000848272	0.000254482	0.00195103	0.000424136	0.916389	0.000226206	0.00039586	0.932364	0.000113103	0.000367585	0.00019793	0.000113103	0.000311033	0.977323	0.978793	0.000311033	2.82757e-05	0.000169654	0.988209	0.000113103	0.000113103	5.65515e-05
	N	0	0	0	0	0	0	0	0	0	0	0	0	0	0	0	0	0	5.65515e-05	0	0	0	0	0	0	0	0	0	0	0	0	0	0	0	0	0	0	0	0	0	0
	-	0.0210654	0.0238082	0.0252502	0.0270599	0.0307923	0.0341854	0.036815	0.0566363	0.0605666	0.064497	0.0705763	0.07691	0.0792286	0.0855624	0.0890969	0.0940734	0.101227	0.106882	0.0990782	0.0974948	0.111915	0.0901148	0.0823955	0.0774473	0.0675508	0.0666742	0.0627439	0.0522819	0.0414522	0.0393881	0.0363909	0.021122	0.0195668	0.0173048	0.0137703	0.0116779	0.00995306	0.00941582	0.00721031	0.00678618
A3A_PLV_G25 rep.1	A	0.00132279	0.00163238	0.000562889	0.987194	0.000788044	0.000816189	0.000872478	0.0015198	0.973206	0.000478455	0.00109763	0.000956911	0.962258	0.956235	0.000872478	0.00543188	0.00985055	0.00636064	0.000956911	0.000534744	0.00233599	0.000534744	0.000281444	0.00236413	0.940306	0.00115392	0.000478455	0.941403	0.000619178	0.000928766	0.000844333	0.00123836	0.000647322	0.938392	0.000731755	0.000281444	0.00104134	0.000928766	0.0007599	0.000591033
	T	0.0017731	0.000534744	0.00140722	0.0010132	0.00143537	0.00256114	0.982776	0.0227407	0.000365878	0.971377	0.000788044	0.000788044	0.0010132	0.00123836	0.953956	0.337593	0.311418	0.303228	0.939011	0.937294	0.18975	0.93296	0.000562889	0.184628	0.000619178	0.000788044	0.00571332	0.000816189	0.0007599	0.000591033	0.944837	0.000647322	0.000562889	0.000365878	0.940953	0.0010132	0.000956911	0.000900622	0.946075	0.944949
	C	0.989502	0.000534744	0.988348	0.000478455	0.984802	0.98165	0.000703611	0.951366	0.000422167	0.000534744	0.000365878	0.000534744	0.000422167	0.000675466	0.000619178	0.590836	0.615294	0.622105	0.0007599	0.000675466	0.737244	0.000337733	0.000450311	0.748811	0.000309589	0.000168867	0.931975	0.000534744	0.944246	0.945625	0.000478455	0.000422167	0.000478455	0.000281444	0.0002533	0.94008	0.00112578	0.94115	0.00106949	0.000478455
	G	0.000478455	0.988376	0.000365878	0.000309589	0.000337733	0.000562889	0.000591033	0.000985055	0.000647322	0.000478455	0.968281	0.964172	0.000703611	0.000591033	0.000619178	0.0117925	0.00453125	0.00422167	0.00106949	0.000985055	0.0017731	0.000872478	0.934649	0.000844333	0.000450311	0.935296	0.000900622	0.000478455	0.000337733	0.000281444	0.000478455	0.948242	0.938589	0.00104134	0.000478455	0.000844333	0.940531	0.000534744	0.000816189	0.000422167
	N	0	0	0	0	0	0	0	0	0	0	0	0	0	0	0	0	0	0	0	0	0	0	0	0	0	0	0	0	0	0	0	0	0	0	0	0	0	0	0	0
	-	0.00692353	0.00892179	0.00931581	0.0110045	0.0126369	0.01441	0.0150573	0.023388	0.0253581	0.0271312	0.0294672	0.0335482	0.0356027	0.0412597	0.0439335	0.0543469	0.0589063	0.0640849	0.0582027	0.0605105	0.0688976	0.0652951	0.0640567	0.0633531	0.0583153	0.0625932	0.0609327	0.0567673	0.0540373	0.0525738	0.0533619	0.0494498	0.0597225	0.0599195	0.0575835	0.0577805	0.0563452	0.0564859	0.0512792	0.0535589
A3A_PLV_G25 rep.2	A	0.000107354	0.00193237	0.000322061	0.993559	0.000107354	0.000644122	0.000322061	0.0013956	0.981428	0	0.000214707	0.000322061	0.972732	0.968867	0.000214707	0.00826624	0.00568975	0.00590446	0.000322061	0.000214707	0.00193237	0.000107354	0.000322061	0.0013956	0.975416	0.000214707	0.000429415	0.97971	0.000107354	0.000214707	0	0.000966184	0.000429415	0.992915	0	0.000107354	0.0013956	0.000107354	0	0
	T	0.00182501	0.000322061	0.00128824	0.000214707	0.00085883	0.00182501	0.989157	0.0238325	0.000214707	0.980032	0.000966184	0.000966184	0.000322061	0.000966184	0.968438	0.333011	0.304348	0.305207	0.958239	0.961031	0.186473	0.964788	0.000107354	0.181213	0.000107354	0.000429415	0.00397209	0.000214707	0	0.000214707	0.98744	0.000751476	0.000214707	0.000107354	0.994954	0.000536769	0.000107354	0.000322061	0.996779	0.998604
	C	0.994096	0	0.9927	0	0.991412	0.988406	0.000536769	0.958669	0.000322061	0.000107354	0.000107354	0	0	0.000322061	0.000214707	0.609984	0.646377	0.641761	0.000322061	0.000322061	0.763285	0.000322061	0.000107354	0.785722	0	0	0.971551	0.000107354	0.986688	0.987225	0.000644122	0.000107354	0	0.000214707	0.000107354	0.995491	0	0.997316	0.00161031	0
	G	0	0.992485	0.000107354	0	0	0	0.000214707	0.000966184	0.000214707	0.000322061	0.977563	0.973806	0.000429415	0.000107354	0.000214707	0.0136339	0.00504563	0.00257649	0.00085883	0.000429415	0.000966184	0.000107354	0.967794	0.00107354	0.000107354	0.973913	0.000322061	0	0	0	0.000107354	0.990123	0.992163	0	0	0	0.996243	0	0.000107354	0
	N	0	0	0	0	0	0	0	0	0	0	0	0	0	0	0	0	0	0	0	0	0	0	0	0	0	0	0	0	0	0.000107354	0	0	0	0	0	0	0	0	0	0
	-	0.00397209	0.00526033	0.00558239	0.00622652	0.00762211	0.00912507	0.00976919	0.0151369	0.0178207	0.0195384	0.0211487	0.0249061	0.0265164	0.029737	0.0309179	0.0351047	0.03854	0.0445518	0.0402576	0.0380032	0.047343	0.0346753	0.0316694	0.0305958	0.0243693	0.0254428	0.0237252	0.0199678	0.0132045	0.0122383	0.0118089	0.00805153	0.0071927	0.00676329	0.00493827	0.00386473	0.00225443	0.00225443	0.00150295	0.0013956
A3A_PLV_G25 rep.3	A	0.000191833	0.00164429	0.000219238	0.993971	0.000191833	0.000465881	0.000383667	0.000712524	0.984352	0.000438476	0.000959167	0.000822143	0.978213	0.974377	0.00063031	0.006906	0.00909838	0.00506988	0.000246643	0.000164429	0.00260345	0.000219238	0.000383667	0.00180871	0.97835	0.0005755	0.000219238	0.983831	0.000383667	0.000328857	8.22143e-05	0.000520691	0.0005755	0.995012	0	0.000411072	0.00161688	0.000602905	0.000274048	0
	T	0.00153467	0.000301452	0.00142505	0.000301452	0.0005755	0.0017265	0.990463	0.0209921	0.000191833	0.982516	0.000685119	0.000246643	0.000465881	0.0011236	0.973445	0.309756	0.282022	0.278761	0.967087	0.967827	0.167306	0.970211	0.0005755	0.166018	0.000164429	0.000520691	0.00443957	0.000493286	8.22143e-05	0.000164429	0.991066	0.000931762	0.000493286	0.000328857	0.997068	0.000356262	0.000356262	0.000301452	0.997506	0.998986
	C	0.994492	8.22143e-05	0.993642	8.22143e-05	0.992546	0.990134	0.000548095	0.964237	0.000383667	0.000520691	0	0.000301452	0.000109619	0.000164429	0.000328857	0.645519	0.673472	0.677227	0.000465881	0.000191833	0.790162	0.000246643	0.000164429	0.806385	0	5.48095e-05	0.975089	0.000274048	0.990162	0.990463	0.000246643	2.74048e-05	0.000109619	0.000137024	2.74048e-05	0.996492	8.22143e-05	0.997369	0.001151	0.000137024
	G	0	0.99345	5.48095e-05	0.000137024	0.000219238	8.22143e-05	0.000301452	0.00101398	0.000465881	0.000191833	0.981091	0.978432	0.000246643	0.000219238	0.000246643	0.00926281	0.00334338	0.00320636	0.000465881	0.000109619	0.000712524	0.000191833	0.971636	0.0005755	0.000164429	0.976679	0.000137024	0.000246643	0.000164429	2.74048e-05	0.000137024	0.993752	0.99419	5.48095e-05	2.74048e-05	5.48095e-05	0.996273	5.48095e-05	0.000109619	0
	N	0	0	0	0	0	0	0	0	0	0	0	0	0	0	0	0	0	2.74048e-05	0	0	0	0	0	0	0	0	0	0	0	2.74048e-05	0	0	0	0	0	0	0	0	0	0
	-	0.00378186	0.00452179	0.00465881	0.00550836	0.00646753	0.00759112	0.00830364	0.0130447	0.0146067	0.0163332	0.017265	0.0201973	0.0209646	0.0241162	0.0253494	0.0285558	0.0320636	0.0357084	0.0317347	0.0317073	0.0392162	0.0291313	0.0272403	0.0252124	0.0213209	0.0221705	0.0201151	0.0151548	0.009208	0.00898876	0.00846807	0.00476843	0.00463141	0.00446698	0.0028775	0.00268567	0.00167169	0.00167169	0.000959167	0.000876953
HEK site3
	Nucleotide	C	A	A	T	C	C	T	T	G	G	G	G	C	C	C	A	G	A	C	T	G	A	G	C	A	C	G	T	G	A	T	G	G	C	A	G	A	G	G	A
Untreated rep.1	A	0.000430779	0.997092	0.996877	0.000430779	0.000376932	0.000969253	0.00145388	0.000484627	0.000323084	0.000915406	0.000269237	0.000969253	0.000700016	0.000484627	0.000538474	0.996823	0.000646169	0.996608	0.000376932	0.000484627	0.000538474	0.996123	0.000807711	0.000430779	0.9972	0.000430779	0.0010231	0.00533089	0.000107695	0.996823	0.000269237	0.00021539	0.000861558	0.000107695	0.996554	0.339777	0.996661	0.000538474	0.000323084	0.996985
	T	0.000807711	0.000592321	0.000161542	0.997254	0.000538474	0.000969253	0.996338	0.997092	0.000430779	0.000807711	0.000807711	0.000323084	0.00183081	0.00150773	0.000753864	0.000538474	0.000753864	0.000269237	0.000915406	0.996985	0.000484627	0.00123849	0.000484627	0.000807711	0.000646169	0.000807711	0.000915406	0.992677	0.000430779	0.000753864	0.997631	0.000538474	0.000861558	0.000753864	0.000753864	0.000861558	0.000323084	0.000646169	0.000269237	0.000430779
	C	0.9965	0.000538474	0.000592321	0.000430779	0.996985	0.996446	0.000538474	0.000269237	0.000323084	5.38474e-05	0.000376932	0.000161542	0.995369	0.996123	0.996338	0.000646169	0.000484627	0.000646169	0.996931	0.000969253	0.000538474	0.000323084	0.000376932	0.997146	0.000646169	0.9972	0.000753864	0.000646169	0.000915406	0.000700016	0.000323084	0.000107695	0.000700016	0.997308	0.000323084	0.000161542	0.000753864	0.000376932	0.000592321	0.000592321
	G	0.000376932	0.000107695	0.000646169	0.000323084	0.000592321	0.00021539	0.000323084	0.000484627	0.997415	0.996715	0.996931	0.996446	0.000484627	0.000376932	0.000753864	0.000538474	0.9965	0.0010231	0.000107695	0.00021539	0.996661	0.000753864	0.996769	0.000269237	0.00021539	0.000323084	0.995961	0.00021539	0.997577	0.000592321	0.000646169	0.997792	0.995961	0.000269237	0.000646169	0.656992	0.000376932	0.9965	0.996661	0.000484627
	N	0	0	0	0	0	0	0	0	0	0	0	0	0	0	0	0	0	0	0	0	0	0	0	0	0	0	0	0	0	0	0	0	0	0	0	0	0	0	0	0
	-	0.00188466	0.00166927	0.00172312	0.00156157	0.00150773	0.00140003	0.00134618	0.00166927	0.00150773	0.00150773	0.00161542	0.00210005	0.00161542	0.00150773	0.00161542	0.00145388	0.00161542	0.00145388	0.00166927	0.00134618	0.00177696	0.00156157	0.00156157	0.00134618	0.00129234	0.00123849	0.00134618	0.0011308	0.000969253	0.0011308	0.0011308	0.00134618	0.00161542	0.00156157	0.00172312	0.00220774	0.00188466	0.00193851	0.0021539	0.00150773
Untreated rep.2	A	0.000652955	0.998694	0.997715	0	0.000652955	0.000979432	0	0	0.000652955	0.000326477	0	0	0.000652955	0.00163239	0.000652955	1	0	0.999674	0.00163239	0	0	0.999021	0.000652955	0	0.998694	0.000326477	0.000326477	0	0	0.999347	0	0	0.00228534	0.000326477	0.999021	0.348025	1	0	0.000979432	0.999674
	T	0	0.000652955	0.000326477	0.997715	0.000326477	0.000326477	0.996735	0.996082	0	0.000652955	0.000652955	0.000652955	0.00555011	0.00424421	0.00326477	0	0	0.000326477	0.000652955	0.998694	0	0	0	0.000979432	0	0	0	0.998368	0.000652955	0	0.998041	0	0.000326477	0.000652955	0.000326477	0.000326477	0	0.000326477	0.000652955	0
	C	0.999021	0.000326477	0.00163239	0.00195886	0.999021	0.998694	0.0029383	0.00391773	0	0	0	0	0.993797	0.994123	0.995756	0	0	0	0.997388	0.000652955	0	0	0	0.998041	0.000326477	0.999021	0	0.00163239	0	0.000326477	0.00195886	0	0	0.998694	0.000326477	0	0	0	0	0.000326477
	G	0.000326477	0.000326477	0.000326477	0.000326477	0	0	0.000326477	0	0.999347	0.999021	0.999347	0.999021	0	0	0	0	1	0	0.000326477	0	0.999347	0.000326477	0.998694	0.000326477	0.000326477	0	0.999674	0	0.999347	0.000326477	0	1	0.997388	0.000326477	0.000326477	0.651649	0	0.999674	0.998368	0
	N	0	0	0	0	0	0	0	0	0	0	0	0	0	0	0	0	0	0	0	0	0	0	0	0	0	0	0	0	0	0	0	0	0	0	0	0	0	0	0	0
	-	0	0	0	0	0	0	0	0	0	0	0	0.000326477	0	0	0.000326477	0	0	0	0	0.000652955	0.000652955	0.000652955	0.000652955	0.000652955	0.000652955	0.000652955	0	0	0	0	0	0	0	0	0	0	0	0	0	0
Untreated rep.3	A	0.000457771	0.998398	0.998398	0.000228885	0.000572213	0.000457771	0	0	0.000228885	0	0.000457771	0.000228885	0.000801099	0.000457771	0.000457771	0.999542	0.000228885	0.999657	0.000343328	0.000114443	0.000114443	0.999084	0.000114443	0.000686656	0.999313	0.000572213	0.000114443	0	0.000228885	0.999199	0	0	0.00125887	0.000457771	0.999428	0.32845	0.999428	0.000343328	0	0.999313
	T	0.000343328	0.000457771	0.000114443	0.998054	0.000228885	0.000228885	0.997253	0.997482	0.000457771	0.00114443	0	0.000343328	0.0024033	0.00251774	0.0024033	0	0	0	0.00125887	0.999428	0.000457771	0.000343328	0.000457771	0.0016022	0.000228885	0.000686656	0.000114443	0.998627	0.000343328	0.000114443	0.999428	0.000228885	0.000114443	0.000228885	0.000343328	0.000114443	0.000343328	0	0.000457771	0.000343328
	C	0.999084	0.000915541	0.00137331	0.00125887	0.998856	0.999313	0.0024033	0.00217441	0	0	0	0	0.996567	0.997024	0.996223	0.000228885	0	0	0.998283	0.000457771	0	0.000228885	0	0.997482	0.000343328	0.998741	0	0.00102998	0	0.000572213	0.000457771	0	0.000228885	0.999313	0.000228885	0.000114443	0.000114443	0	0.000114443	0.000114443
	G	0.000114443	0.000228885	0.000114443	0.000457771	0.000343328	0	0.000343328	0.000343328	0.999313	0.998856	0.999542	0.999428	0.000228885	0	0.000228885	0.000228885	0.999771	0.000343328	0.000114443	0	0.999428	0.000343328	0.999428	0.000228885	0.000114443	0	0.999771	0.000343328	0.999428	0.000114443	0.000114443	0.999771	0.998398	0	0	0.671321	0.000114443	0.999657	0.999428	0.000228885
	N	0	0	0	0	0	0	0	0	0	0	0	0	0	0	0	0	0	0	0	0	0	0	0	0	0	0	0	0	0	0	0	0	0	0	0	0	0	0	0	0
	-	0	0	0	0	0	0	0	0	0	0	0	0	0	0	0.000686656	0	0	0	0	0	0	0	0	0	0	0	0	0	0	0	0	0	0	0	0	0	0	0	0	0
A3A rep.1	A	0.00298188	0.974345	0.970181	0.000450096	0.00123776	0.00146281	0.00106898	0.000675143	0.00343198	0.00213795	0.00140655	0.00376955	0.00618882	0.0114212	0.0091707	0.92776	0.00241926	0.921458	0.01159	0.000675143	0.00123776	0.929391	0.000731405	0.000675143	0.944863	0.00185664	0.00191291	0.0221109	0.000787667	0.980533	0.000450096	0.00112524	0.000506358	0.000337572	0.989985	0.324294	0.991673	0.0016316	0.0016316	0.993024
	T	0.0460223	0.000225048	0.000337572	0.967256	0.010521	0.0134466	0.961236	0.958873	0.000506358	0.000618882	0.00185664	0.00720153	0.218128	0.370372	0.309891	0.00140655	0.000731405	0.00146281	0.0648138	0.92489	0.00028131	0.000843929	0.000450096	0.132441	0.000506358	0.00759536	0.000787667	0.950827	0.000337572	0.000843929	0.981377	0.00028131	0.00106898	0.000787667	0.000337572	0.000393834	0.000337572	0.000731405	0.000393834	0.00028131
	C	0.925903	0.000506358	0.000787667	0.000618882	0.955103	0.950208	0.000675143	0.000675143	0.000450096	0.00028131	0.00028131	0.000337572	0.714189	0.540846	0.528862	0.000168786	0.000843929	0.000843929	0.831833	0.00101272	0.000787667	0.000337572	0.000506358	0.806065	0.000843929	0.941319	0.000900191	0.000450096	0.000225048	0.00028131	0.000337572	0.000225048	0.000393834	0.986835	0.00028131	0.00056262	0.000393834	0.000337572	0.000506358	0.000225048
	G	0.00309441	0.00056262	0.000225048	0.000450096	0.000618882	0.000168786	0.00056262	0.00135029	0.955384	0.950208	0.945763	0.932092	0.00157533	0.00663891	0.0295938	0.000731405	0.922809	0.000900191	0.0124339	0.000393834	0.922415	0.000900191	0.933611	0.000675143	0.000393834	0.000450096	0.964386	0.000675143	0.976876	0.000675143	0.000675143	0.981659	0.983628	0.000393834	0.000393834	0.666592	0.000506358	0.990773	0.990886	0.000506358
	N	0	0	0	0	0	0	0	0	0	0	0	0	0	0	0	0	0	0	0	0	0	0	0	0	0	0	0	0	0	0	0	0	0	0	0	0	0	0	0	0
	-	0.0219984	0.0243614	0.0284685	0.0312254	0.0325194	0.0347136	0.0364577	0.0384269	0.0402273	0.0467537	0.050692	0.0565995	0.059919	0.0707213	0.122482	0.0699336	0.0731968	0.0753348	0.0793294	0.073028	0.0752785	0.0685271	0.0647012	0.060144	0.0533926	0.0487791	0.0320131	0.0259368	0.0217734	0.0176663	0.0171599	0.0167098	0.0144031	0.0116462	0.00900191	0.00815798	0.00708901	0.00652639	0.00658265	0.00596377
A3A rep.2	A	0.0018859	0.999057	0.998821	0	0.00212164	0.00117869	0.000235738	0.000471476	0.0172089	0.0117869	0.00542197	0.00542197	0.0113154	0.0113154	0.00801509	0.990335	0.00424328	0.989156	0.0216879	0	0.00424328	0.983263	0	0.000942951	0.989863	0.000707214	0.00117869	0	0.00141443	0.997878	0	0	0.00212164	0.000471476	0.999764	0.339698	0.999057	0.000471476	0.00165017	1
	T	0.0471476	0	0.000235738	0.997643	0.0238095	0.0106082	0.997407	0.997407	0.00117869	0.00282885	0.000235738	0.0049505	0.362093	0.381424	0.316596	0	0.000235738	0.00141443	0.125177	0.987034	0.000471476	0	0.000471476	0.165017	0.000235738	0.00942951	0.000235738	0.9967	0.000942951	0	0.998114	0.000235738	0.000235738	0.000707214	0.000235738	0.000471476	0.000235738	0.00141443	0	0
	C	0.949316	0.000707214	0.000942951	0.00235738	0.97289	0.987977	0.00235738	0.0018859	0.000942951	0.000235738	0.000471476	0.000235738	0.619755	0.591466	0.557284	0.000235738	0.00235738	0	0.817539	0.000942951	0.000471476	0.000235738	0	0.822018	0	0.977841	0	0.000471476	0.000235738	0.000235738	0.000471476	0	0	0.998114	0	0.000235738	0.000471476	0.000942951	0	0
	G	0.00165017	0.000235738	0	0	0.00117869	0.000235738	0	0.000235738	0.979019	0.983263	0.991749	0.984677	0.00117869	0.00518623	0.0271099	0.00117869	0.983498	0	0.0223951	0	0.977841	0	0.986327	0.000235738	0	0.000471476	0.992928	0	0.995521	0.000471476	0	0.998586	0.996935	0.000235738	0	0.659595	0.000235738	0.997171	0.99835	0
	N	0	0	0	0	0	0	0	0	0	0	0	0	0	0	0	0	0	0	0	0	0	0	0	0	0	0	0	0	0	0	0	0	0	0	0	0	0	0	0	0
	-	0	0	0	0	0	0	0	0	0.00165017	0.0018859	0.00212164	0.00471476	0.00565771	0.0106082	0.0909948	0.00825083	0.00966525	0.00942951	0.0132013	0.0120226	0.0169731	0.0165017	0.0132013	0.0117869	0.00990099	0.0115512	0.00565771	0.00282885	0.0018859	0.00141443	0.00141443	0.00117869	0.000707214	0.000471476	0	0	0	0	0	0
A3A rep.3	A	0.00133111	0.997671	0.999002	0	0.00299501	0.00133111	0	0	0.0199667	0.0116473	0.00432612	0.00565724	0.0159734	0.0113145	0.00998336	0.980033	0.00532446	0.966722	0.0292845	0	0.0046589	0.969717	0.000998336	0.000998336	0.979368	0.000665557	0.000332779	0	0.000998336	0.995008	0	0	0.000998336	0	0.997338	0.336106	0.999667	0.00166389	0.00266223	0.999667
	T	0.0615641	0.000998336	0	0.999667	0.0442596	0.0249584	0.998669	0.996672	0.000665557	0.000332779	0.000332779	0.00798669	0.380366	0.388353	0.323794	0	0	0.000998336	0.139101	0.971048	0.00133111	0.000998336	0.000998336	0.152413	0	0.0113145	0.000665557	0.990017	0.000998336	0.000665557	0.996007	0	0	0.000332779	0	0.000332779	0	0	0	0.000332779
	C	0.935774	0	0.000998336	0.000332779	0.95208	0.973378	0.000332779	0.00266223	0.00133111	0.00166389	0	0	0.589351	0.574709	0.5401	0	0.00199667	0.000332779	0.766057	0	0.00133111	0.000332779	0	0.821963	0.000665557	0.965058	0	0.000665557	0	0.000332779	0	0	0	0.997338	0.000332779	0.000665557	0	0	0	0
	G	0.00133111	0.00133111	0	0	0.000665557	0.000332779	0.000332779	0	0.976705	0.984692	0.992013	0.978369	0.00133111	0.00399334	0.022629	0	0.96406	0	0.0276206	0	0.961065	0	0.971714	0.000665557	0	0.000998336	0.984359	0	0.993344	0.000332779	0.000332779	0.996672	0.996339	0	0	0.66223	0.000332779	0.998336	0.997005	0
	N	0	0	0	0	0	0	0	0	0	0	0	0	0	0	0	0	0	0	0	0	0	0	0	0	0	0	0	0	0	0	0	0	0	0	0	0	0	0	0	0
	-	0	0	0	0	0	0	0.000665557	0.000665557	0.00133111	0.00166389	0.00332779	0.00798669	0.0129784	0.0216306	0.103494	0.0199667	0.028619	0.0319468	0.0379368	0.0289517	0.031614	0.0289517	0.0262895	0.0239601	0.0199667	0.0219634	0.0146423	0.0093178	0.0046589	0.00366057	0.00366057	0.00332779	0.00266223	0.00232945	0.00232945	0.000665557	0	0	0.000332779	0
A3A_PLV_G25 rep.1	A	0.00175532	0.99884	0.998778	0	0.00147322	0.0015986	0.000156725	9.4035e-05	0.00426292	0.00213146	0.00184936	0.00288374	0.00692725	0.0198414	0.0157352	0.992258	0.00134784	0.991317	0.0130082	0.000219415	0.000783625	0.985801	0.0006269	0.000470175	0.990158	0.000720935	0.000407485	0.0084945	0.0006269	0.998903	3.1345e-05	0.00025076	0.00081497	0.00018807	0.999342	0.332539	0.999404	0.00081497	0.00087766	0.999498
	T	0.0533492	0.00068959	0.00025076	0.999624	0.0124126	0.0151083	0.998621	0.998809	0.0012538	0.00119111	0.00131649	0.00592421	0.253895	0.454565	0.407799	0.00043883	0.000282105	0.000595555	0.0754161	0.989343	0.000219415	0.00025076	0.000344795	0.18876	0.00056421	0.00604959	0.000282105	0.990565	0.000219415	0.000407485	0.99931	0.00018807	0.000532865	0.0006269	0.000407485	0.00037614	0.00031345	0.000720935	0.000595555	0.00018807
	C	0.942764	0.00018807	0.00068959	0.00018807	0.986083	0.983074	0.000720935	0.000219415	0.00031345	3.1345e-05	0	0.000156725	0.733317	0.508542	0.498135	0.000219415	0.00025076	0.000156725	0.89001	0.000344795	0	3.1345e-05	3.1345e-05	0.801398	0	0.982823	0	0.00056421	0	0.000344795	6.269e-05	0	0	0.998997	3.1345e-05	3.1345e-05	6.269e-05	0	0	3.1345e-05
	G	0.00213146	0.000282105	0.00025076	0.00018807	3.1345e-05	0.00012538	0.00050152	0.00056421	0.993888	0.996207	0.995988	0.987713	0.00134784	0.00883929	0.039244	0.00050152	0.991067	0.000532865	0.0113156	3.1345e-05	0.985581	0.00043883	0.987964	0.000156725	0.000219415	0.0006269	0.997304	3.1345e-05	0.998997	0.00018807	0.00043883	0.999404	0.998495	3.1345e-05	0.000219415	0.667053	9.4035e-05	0.998339	0.998401	0.000156725
	N	0	0	0	0	0	0	0	0	0	0	0	0	0	3.1345e-05	0	0	0	0	0	0	0	0	0	0	0	0	0	0	0	0	0	0	0	0	0	0	0	0	0	0
	-	0	0	3.1345e-05	0	0	9.4035e-05	0	0.00031345	0.000282105	0.00043883	0.000846315	0.00332257	0.00451368	0.00818105	0.0390872	0.00658245	0.00705263	0.00739742	0.0102498	0.0100617	0.0134157	0.0134784	0.0110334	0.00921543	0.00905871	0.00977964	0.00200608	0.000344795	0.000156725	0.000156725	0.000156725	0.000156725	0.000156725	0.000156725	0	0	0.00012538	0.00012538	0.00012538	0.00012538
A3A_PLV_G25 rep.2	A	0.000735294	0.999755	0.998284	0	0.00122549	0.000490196	0	0.00147059	0.00343137	0.00196078	0.00196078	0.00269608	0.00637255	0.0144608	0.0120098	0.997059	0.000980392	0.995343	0.0125	0	0.00171569	0.992892	0.000490196	0.000735294	0.994118	0.000490196	0	0	0	0.99951	0	0.000245098	0.000980392	0	0.99951	0.346078	0.99902	0.000245098	0.00171569	0.999755
	T	0.0482843	0.000245098	0	0.998529	0.00931373	0.0171569	0.995343	0.995343	0.000490196	0.000735294	0	0.00220588	0.292402	0.51201	0.455882	0.000245098	0.000980392	0.00171569	0.089951	0.994363	0.000245098	0	0.000490196	0.201225	0.000735294	0.00857843	0	0.99902	0.000490196	0.000245098	0.99902	0.000490196	0.000245098	0	0.000245098	0.000490196	0.000245098	0.000490196	0.000245098	0
	C	0.950245	0	0.00147059	0.00122549	0.989461	0.981863	0.00392157	0.00220588	0.000490196	0	0	0	0.697549	0.456618	0.449755	0.000490196	0.000490196	0.000735294	0.879902	0.000490196	0	0.000245098	0	0.793382	0.000490196	0.985049	0.000245098	0.000980392	0	0.000245098	0.000490196	0	0	0.999755	0.000245098	0	0.000245098	0.000490196	0	0
	G	0.000735294	0	0.000245098	0.000245098	0	0.000490196	0.000735294	0.000980392	0.994853	0.996324	0.995343	0.991667	0.00196078	0.0139706	0.0492647	0	0.995098	0	0.0134804	0.000245098	0.991176	0	0.994363	0	0	0.000980392	0.99902	0	0.99951	0	0.000490196	0.999265	0.998775	0.000245098	0	0.653431	0.000490196	0.998775	0.998039	0.000245098
	N	0	0	0	0	0	0	0	0	0	0	0	0	0	0	0	0	0	0	0	0	0	0	0	0	0	0	0	0	0	0	0	0	0	0	0	0	0	0	0	0
	-	0	0	0	0	0	0	0	0	0.000735294	0.000980392	0.00269608	0.00343137	0.00171569	0.00294118	0.0330882	0.00220588	0.00245098	0.00220588	0.00416667	0.00490196	0.00686275	0.00686275	0.00465686	0.00465686	0.00465686	0.00490196	0.000735294	0	0	0	0	0	0	0	0	0	0	0	0	0
A3A_PLV_G25 rep.3	A	0.00224215	0.998318	0.998038	0.000280269	0.000560538	0.00224215	0.000280269	0	0.00420404	0.00224215	0.00140135	0.00392377	0.00672646	0.0170964	0.0120516	0.995235	0.00140135	0.995235	0.0128924	0.000560538	0.000280269	0.992713	0	0.000280269	0.994114	0.000280269	0.000560538	0	0.000560538	0.998879	0	0.000840807	0.000280269	0.000840807	0.999159	0.33324	0.998879	0.000280269	0.00336323	0.999159
	T	0.0361547	0.00140135	0	0.999159	0.00756726	0.0081278	0.998318	0.997758	0.000560538	0.00224215	0.00140135	0.00476457	0.289798	0.51037	0.450112	0.00140135	0	0.00112108	0.0781951	0.993274	0.000280269	0.000840807	0	0.202915	0	0.00924888	0	0.999159	0.000280269	0.000560538	0.999159	0.00112108	0.00112108	0.000280269	0	0	0.000840807	0	0.00112108	0.000840807
	C	0.960482	0.000280269	0.00196188	0.000280269	0.991031	0.98935	0.00112108	0.00196188	0	0	0	0.000280269	0.702074	0.459361	0.446469	0	0	0	0.890975	0.00196188	0	0.000280269	0	0.789798	0.000280269	0.985987	0	0.000560538	0.000280269	0.000560538	0	0.000280269	0	0.998879	0.000280269	0.000280269	0.000280269	0	0	0
	G	0.00112108	0	0	0.000280269	0.000840807	0.000280269	0.000280269	0.000280269	0.995235	0.995516	0.997197	0.990471	0.000280269	0.00924888	0.0468049	0.000560538	0.995516	0	0.0131726	0.000560538	0.992152	0	0.992713	0.000280269	0.000280269	0	0.999159	0	0.998879	0	0.000840807	0.997758	0.998599	0	0.000560538	0.66648	0	0.99972	0.995516	0
	N	0	0	0	0	0	0	0	0	0	0	0	0	0	0	0	0	0	0	0	0	0	0	0	0	0	0	0	0	0	0	0	0	0	0	0	0	0	0	0	0
	-	0	0	0	0	0	0	0	0	0	0	0	0.000560538	0.00112108	0.00392377	0.0445628	0.00280269	0.00308296	0.0036435	0.00476457	0.0036435	0.007287	0.00616592	0.007287	0.00672646	0.00532511	0.0044843	0.000280269	0.000280269	0	0	0	0	0	0	0	0	0	0	0	0
HEK site4
	Nucleotide	G	C	G	C	C	C	C	G	G	T	G	G	C	A	C	T	G	C	G	G	C	T	G	G	A	G	G	T	G	G	G	G	G	T	T	A	A	A	G	C
Untreated rep.1	A	0.00144823	0.00258612	0.00237923	0.000931002	0.00196545	0.00196545	0.00165512	0.00248267	0.000931002	0.00124134	0.000724113	0.000931002	0.00165512	0.995966	0.000620668	0.001862	0.000206889	0.00165512	0.00103445	0.00103445	0.00113789	0.000413779	0.000620668	0.000206889	0.997621	0.000724113	0.00134478	0.00124134	0.000310334	0.000310334	0.00113789	0.000310334	0.000310334	0.00113789	0.000413779	0.994724	0.996173	0.996276	0.000413779	0.00124134
	T	0.000827558	0.00124134	0.00124134	0.000206889	0.000517224	0.000827558	0.00134478	0.000827558	0.000517224	0.995655	0.00113789	0.000827558	0.00206889	0.000310334	0.001862	0.994104	0.000724113	0.00237923	0.00113789	0.000413779	0.000517224	0.995552	0.000620668	0.000413779	0.000517224	0.000206889	0.000310334	0.994931	0.000931002	0.000103445	0.000620668	0.00144823	0.000620668	0.994724	0.996069	0.000413779	0.000413779	0.000517224	0.000517224	0.000827558
	C	0.000724113	0.994104	0.000413779	0.996483	0.995552	0.994724	0.993897	0.000517224	0.000413779	0.000310334	0.000310334	0.00134478	0.994	0.000620668	0.993483	0.000827558	0.00103445	0.992862	0.000310334	0.000413779	0.995448	0.000517224	0.000206889	0.00175856	0	0.00103445	0.000206889	0.00144823	0.000103445	0.000724113	0.000724113	0.000517224	0.000620668	0.000620668	0.000517224	0.00196545	0.000724113	0.000206889	0.000103445	0.996173
	G	0.995035	0.000103445	0.99369	0.000724113	0.000103445	0.000620668	0.000620668	0.994	0.995862	0.000827558	0.995655	0.994414	0.000206889	0.00113789	0.00113789	0.000620668	0.995242	0	0.995035	0.995759	0.000413779	0.00124134	0.996793	0.995862	0.000413779	0.996379	0.996379	0.000724113	0.997	0.997	0.995759	0.995448	0.995035	0.000103445	0.000206889	0.000206889	0.000517224	0.000724113	0.996793	0
	N	0	0	0	0	0	0	0	0	0	0	0	0	0	0	0	0	0	0	0	0	0	0	0	0	0	0	0	0	0	0	0	0	0	0	0	0	0	0	0	0
	-	0.00196545	0.00196545	0.00227578	0.00165512	0.001862	0.001862	0.00248267	0.00217234	0.00227578	0.00196545	0.00217234	0.00248267	0.00206889	0.00196545	0.00289645	0.00258612	0.00279301	0.00310334	0.00248267	0.00237923	0.00248267	0.00227578	0.00175856	0.00175856	0.00144823	0.00165512	0.00175856	0.00165512	0.00165512	0.001862	0.00175856	0.00227578	0.00341368	0.00341368	0.00279301	0.00268956	0.00217234	0.00227578	0.00217234	0.00175856
Untreated rep.2	A	0	0.00099453	0.00248633	0	0.000497265	0	0	0	0.000497265	0.00099453	0	0.00099453	0.00198906	0.998508	0.00198906	0	0	0.00198906	0.00099453	0.0014918	0	0	0	0	0.999503	0.00099453	0.00099453	0.00099453	0.00099453	0	0	0.00198906	0	0	0	0.999005	0.998011	0.998011	0	0.000497265
	T	0	0	0	0.000497265	0	0	0	0	0.000497265	0.998508	0	0.00099453	0.00546992	0	0.00198906	0.998011	0	0.00745898	0.0014918	0	0.000497265	0.999005	0	0.000497265	0	0	0	0.997514	0	0.0014918	0	0	0	0.998011	0.997016	0	0.000497265	0	0.0014918	0.0014918
	C	0	0.999005	0.00099453	0.998508	0.997514	0.998011	0.998011	0	0	0.000497265	0	0	0.992541	0.0014918	0.995525	0	0	0.990552	0	0.00099453	0.999503	0	0.000497265	0	0	0	0.00099453	0.00099453	0.00099453	0	0.0014918	0	0	0.000497265	0.0014918	0	0	0.000497265	0	0.996519
	G	1	0	0.996519	0	0	0	0	0.998011	0.997016	0	1	0.998011	0	0	0.000497265	0.00198906	1	0	0.997514	0.997514	0	0.00099453	0.999503	0.999503	0.000497265	0.999005	0.998011	0.000497265	0.998011	0.997514	0.997514	0.997016	0.998508	0.000497265	0	0.000497265	0.00099453	0.00099453	0.998011	0.00099453
	N	0	0	0	0	0	0	0	0	0	0	0	0	0	0	0	0	0	0	0	0	0	0	0	0	0	0	0	0	0	0	0	0	0	0	0	0	0	0	0	0
	-	0	0	0	0.00099453	0.00198906	0.00198906	0.00198906	0.00198906	0.00198906	0	0	0	0	0	0	0	0	0	0	0	0	0	0	0	0	0	0	0	0	0.00099453	0.00099453	0.00099453	0.0014918	0.00099453	0.0014918	0.000497265	0.000497265	0.000497265	0.000497265	0.000497265
Untreated rep.3	A	0.000186881	0.000373762	0.000186881	0.000560643	0.000186881	0.000560643	0.000747524	0	0.000186881	0.00149505	0	0.00112129	0.00130817	0.99701	0.000373762	0.000186881	0.000373762	0.000934405	0.000747524	0.000560643	0.000186881	0.000186881	0.000560643	0.000934405	0.996636	0.000186881	0.000373762	0.00186881	0.000373762	0.000747524	0.000934405	0.00280321	0.000934405	0.000747524	0	0.997384	0.996449	0.996449	0.000186881	0
	T	0	0.000186881	0	0.000186881	0.000186881	0.00112129	0.000560643	0.000373762	0.000373762	0.995702	0.000560643	0	0.00429826	0.000373762	0.00448514	0.997571	0.000186881	0.0069146	0.000747524	0.000186881	0.000747524	0.995702	0	0.000747524	0.000373762	0	0.000747524	0.995328	0	0.000747524	0.000373762	0	0.000747524	0.995328	0.99701	0.000186881	0.000560643	0.000373762	0.00130817	0.00242945
	C	0.000186881	0.998318	0.000186881	0.997757	0.999066	0.997571	0.996823	0.000186881	0.00149505	0.000934405	0.000186881	0.000373762	0.993459	0.00112129	0.993459	0	0.000373762	0.989908	0.000186881	0.000747524	0.997944	0.00168193	0.000934405	0.000373762	0.000373762	0.000747524	0.00186881	0.00130817	0.00112129	0.000373762	0.00205569	0.000747524	0.00112129	0.00186881	0.000747524	0.000186881	0.000373762	0.000373762	0.000186881	0.996262
	G	0.998879	0	0.998692	0.000934405	0	0	0.000560643	0.998692	0.997197	0.00112129	0.998505	0.997757	0.000186881	0.000747524	0.000186881	0.000373762	0.997757	0.000934405	0.997757	0.997944	0.000186881	0.00149505	0.997571	0.996636	0.00149505	0.997944	0.995889	0.000747524	0.997571	0.997197	0.995889	0.995328	0.995889	0.000747524	0	0.000186881	0.000560643	0.000747524	0.996449	0
	N	0	0	0	0	0	0	0	0	0	0	0	0	0	0	0	0	0	0	0	0	0	0	0	0	0	0	0	0	0	0	0	0	0	0	0	0	0	0	0	0
	-	0.000747524	0.00112129	0.000934405	0.000560643	0.000560643	0.000747524	0.00130817	0.000747524	0.000747524	0.000747524	0.000747524	0.000747524	0.000747524	0.000747524	0.00149505	0.00186881	0.00130817	0.00130817	0.000560643	0.000560643	0.000934405	0.000934405	0.000934405	0.00130817	0.00112129	0.00112129	0.00112129	0.000747524	0.000934405	0.000934405	0.000747524	0.00112129	0.00130817	0.00130817	0.00224257	0.00205569	0.00205569	0.00205569	0.00186881	0.00130817
A3A rep.1	A	0.00124657	0.0017452	0.00199452	0.0017452	0.000498629	0.00124657	0.00137123	0.0118424	0.00386437	0.00149589	0.00361506	0.0026178	0.0095986	0.885939	0.0162054	0.00186986	0.00224383	0.0105959	0.00211917	0.000623286	0.00149589	0.000373972	0.00199452	0.00311643	0.913114	0.00149589	0.00186986	0.000249314	0.00124657	0	0.00186986	0.000373972	0.000498629	0.000498629	0.000249314	0.98529	0.986038	0.987784	0.000623286	0.000623286
	T	0.0008726	0.00772875	0.000623286	0.00448766	0.00473697	0.00835203	0.0160808	0.00137123	0.000997258	0.931563	0.00186986	0.00249314	0.166168	0.00186986	0.175642	0.87098	0.00211917	0.171528	0.00149589	0.000623286	0.0195712	0.883446	0.0017452	0.000373972	0.000124657	0.000747943	0.000498629	0.954874	0.00112191	0.0008726	0.000747943	0.00149589	0.00211917	0.980429	0.985664	0.000997258	0.000997258	0.000124657	0.000498629	0.000997258
	C	0.00112191	0.95263	0.000747943	0.947145	0.942907	0.936799	0.926452	0.000747943	0.000997258	0.000623286	0.000498629	0.00149589	0.722762	0.000498629	0.658813	0.000747943	0.00112191	0.670905	0.000623286	0.00186986	0.836948	0.00149589	0.000498629	0.0017452	0.000373972	0.0008726	0.000623286	0.00224383	0.000498629	0.000623286	0.000373972	0	0.000747943	0.0017452	0.000498629	0.000997258	0.000997258	0.000623286	0.000373972	0.990027
	G	0.963849	0.000373972	0.957367	0.000623286	0.0008726	0.0008726	0.0008726	0.928821	0.934555	0.00112191	0.927574	0.925829	0.00324109	0.00124657	0.017826	0.000747943	0.869983	0.0026178	0.861755	0.873099	0.00112191	0.000498629	0.888806	0.901396	0.000249314	0.915981	0.919845	0.000747943	0.954126	0.958988	0.967963	0.972575	0.974819	0.000124657	0.000249314	0.000373972	0.000498629	0.000747943	0.988282	0
	N	0	0	0	0	0	0	0	0	0	0	0	0	0	0	0	0	0	0	0	0	0	0	0	0	0	0	0	0	0	0	0	0	0	0	0	0	0	0	0	0
	-	0.0329095	0.0375218	0.039267	0.0459985	0.0509848	0.05273	0.0552231	0.0572177	0.0595861	0.0651957	0.0664423	0.0675642	0.0982299	0.110446	0.131513	0.125654	0.124533	0.144353	0.134006	0.123785	0.140863	0.114186	0.106956	0.0933682	0.0861381	0.0809025	0.0771628	0.0418848	0.0430067	0.0395163	0.0290451	0.0255547	0.021815	0.0172027	0.0133383	0.0123411	0.0114685	0.0107205	0.0102219	0.00835203
A3A rep.2	A	0.00257853	0.000234412	0.0021097	0	0.000468823	0.00140647	0.000703235	0.0124238	0.00164088	0.00257853	0.00234412	0.00421941	0.00632911	0.850445	0.0234412	0.00117206	0.00187529	0.0114862	0	0.000703235	0.000468823	0.000234412	0.000703235	0.000937647	0.900375	0.000937647	0.000234412	0.000468823	0.000234412	0.000703235	0.00140647	0.00140647	0.000703235	0	0.000234412	0.992499	0.992264	0.992499	0.000703235	0.000234412
	T	0.000234412	0.0060947	0.000234412	0.00515706	0.00562588	0.00750117	0.0157056	0.000468823	0.00140647	0.910924	0.000937647	0.00140647	0.165729	0.000937647	0.172527	0.839662	0.000468823	0.176278	0.000468823	0.000703235	0.0229723	0.853024	0	0.00117206	0	0.000468823	0	0.950305	0.000937647	0.000703235	0.000468823	0	0.00117206	0.984998	0.991092	0	0	0.000234412	0.000234412	0.00187529
	C	0.000468823	0.951008	0.00140647	0.939991	0.935537	0.92616	0.912799	0.000937647	0	0.000234412	0	0.000703235	0.694093	0.000234412	0.621191	0.000468823	0.000234412	0.629161	0.00117206	0.000703235	0.79278	0.000234412	0.000703235	0.000234412	0	0	0.000468823	0	0.000234412	0.000234412	0.000234412	0	0.000234412	0.000468823	0.000234412	0.000234412	0	0.00117206	0.000234412	0.993671
	G	0.96015	0.000234412	0.949367	0.000468823	0.000234412	0.000703235	0.000937647	0.915143	0.921941	0.000703235	0.909517	0.902954	0.00164088	0.000703235	0.017112	0.000937647	0.838959	0.0021097	0.823254	0.831692	0.0021097	0.00140647	0.865917	0.882091	0.000703235	0.903891	0.91233	0.00117206	0.95007	0.951946	0.968823	0.970464	0.976793	0.000468823	0.000234412	0	0.000703235	0.000468823	0.993436	0
	N	0	0	0	0	0	0	0	0	0	0	0	0	0	0	0	0	0	0	0	0	0	0	0	0	0	0	0	0	0	0	0	0	0	0	0	0	0	0	0	0
	-	0.0365682	0.0424285	0.0468823	0.0543835	0.0581341	0.0642288	0.0698547	0.0710267	0.0750117	0.0855602	0.0872011	0.0907173	0.132208	0.147679	0.165729	0.157759	0.158462	0.180966	0.175105	0.166198	0.181669	0.145101	0.132677	0.115565	0.0989217	0.0947023	0.0869667	0.0480544	0.0485232	0.0464135	0.029067	0.0281294	0.021097	0.0140647	0.00820441	0.00726676	0.00703235	0.00562588	0.00539147	0.00421941
A3A rep.3	A	0.000947867	0	0.0014218	0.000473934	0.000947867	0	0.00189573	0.0132701	0.0014218	0.000473934	0.00236967	0.0028436	0.0056872	0.859242	0.0227488	0	0.00189573	0.0113744	0.0014218	0	0.000473934	0.000473934	0	0.000473934	0.90237	0	0	0.000947867	0	0	0.000947867	0.000473934	0.000473934	0	0	0.990521	0.991469	0.990521	0.000473934	0
	T	0	0.0118483	0	0.00663507	0.00616114	0.00995261	0.0199052	0.00236967	0.00189573	0.929384	0.000947867	0.00189573	0.151659	0.00379147	0.158294	0.849763	0.000473934	0.167773	0	0.000473934	0.0170616	0.872986	0.00189573	0.000473934	0.000947867	0	0.000947867	0.940758	0	0	0.0014218	0	0	0.981991	0.989573	0	0	0.000473934	0	0.000947867
	C	0.000473934	0.952133	0	0.948341	0.940284	0.936019	0.919431	0.000947867	0	0.000473934	0	0	0.718483	0.000473934	0.645024	0.000473934	0	0.643602	0.000947867	0.000947867	0.816588	0	0	0	0.000473934	0	0	0	0.000473934	0	0	0	0	0.000473934	0	0	0	0.000947867	0	0.991469
	G	0.965877	0	0.958768	0.000473934	0	0	0.000473934	0.923223	0.934597	0.00189573	0.922749	0.91564	0.00473934	0.0014218	0.0203791	0.000473934	0.848815	0.00236967	0.833175	0.848341	0.0014218	0.000947867	0.880569	0.898578	0	0.906635	0.908531	0.000473934	0.942654	0.946445	0.966825	0.970142	0.974882	0.000473934	0	0.000473934	0.000473934	0	0.990995	0
	N	0	0	0	0	0	0	0	0	0	0	0	0	0	0	0	0	0	0	0	0	0	0	0	0	0	0	0	0	0	0	0	0	0	0	0	0	0	0	0	0
	-	0.0327014	0.036019	0.0398104	0.0440758	0.0526066	0.0540284	0.0582938	0.0601896	0.0620853	0.0677725	0.0739336	0.0796209	0.119431	0.135071	0.153555	0.149289	0.148815	0.174882	0.164455	0.150237	0.164455	0.125592	0.117536	0.100474	0.0962085	0.0933649	0.0905213	0.0578199	0.056872	0.0535545	0.0308057	0.0293839	0.0246445	0.0170616	0.0104265	0.00900474	0.00805687	0.00805687	0.00853081	0.00758294
A3A_PLV_G25 rep.1	A	0.00155374	0.00127629	0.00227512	0.0012208	0.00133178	0.00133178	0.00105433	0.00566006	0.00160923	0.0012208	0.00144276	0.00210865	0.00521614	0.93219	0.0257477	0.00127629	0.000887853	0.0158704	0.00166472	0.00066589	0.00149825	0.000332945	0.00133178	0.000943344	0.955718	0.000554908	0.00138727	0.000610399	0.000554908	0.000554908	0.00116531	0.000554908	0.000887853	0.000998835	0.000332945	0.989901	0.991177	0.991232	0.000554908	0.000998835
	T	0.00110982	0.00532712	0.000832362	0.0184784	0.0243605	0.0142056	0.0172576	0.00144276	0.000721381	0.953221	0.00166472	0.00144276	0.245602	0.00227512	0.326785	0.930858	0.00149825	0.334887	0.000887853	0.000554908	0.0305754	0.940514	0.000277454	0.00066589	0.000887853	0.000499417	0.000443927	0.975085	0.000721381	0.000610399	0.000554908	0.00105433	0.000887853	0.988624	0.991232	0.000998835	0.00116531	0.000998835	0.00105433	0.00110982
	C	0.00066589	0.966706	0.000721381	0.948893	0.940125	0.947672	0.940958	0.00105433	0.00116531	0.00110982	0.000776871	0.0012208	0.690361	0.000388436	0.548582	0.00188669	0.000943344	0.570168	0.000776871	0.000721381	0.890461	0.000443927	0.00066589	0.00110982	0.000166472	0.000887853	0.000221963	0.00160923	0.000388436	0.000887853	0.000554908	0.000554908	0.000499417	0.00233061	0.0012208	0.00144276	0.000443927	0.00105433	0.000332945	0.99212
	G	0.973586	0.000610399	0.967871	0.000388436	0.000443927	0.000776871	0.00105433	0.951889	0.956162	0.000998835	0.952167	0.950336	0.00105433	0.000887853	0.0267466	0.000443927	0.931191	0.00216414	0.923645	0.928916	0.000998835	0.000776871	0.942512	0.948283	0.00066589	0.957661	0.959936	0.000943344	0.97797	0.978969	0.985628	0.986904	0.987459	0.000610399	0.000388436	0.000388436	0.000721381	0.000943344	0.992231	0.000277454
	N	0	0	0	0	0	0	0	0	0	0	0	0	0	0	0	0	0	0	0	0	0	0	0	0	0	0	0	0	0	0	0	0	0	0	0	0	0	0	0	0
	-	0.0230842	0.0260807	0.0283003	0.0310194	0.0337384	0.0360135	0.0396759	0.0399534	0.0403418	0.0434493	0.0439487	0.0448921	0.0577659	0.0642584	0.0721381	0.0655347	0.0654792	0.0769103	0.0730259	0.0691416	0.0764663	0.0579324	0.0552134	0.0489984	0.0425615	0.0403973	0.0380112	0.0217524	0.0203651	0.0189779	0.012097	0.0109317	0.0102658	0.00743577	0.00682537	0.0072693	0.00649243	0.00577104	0.00582654	0.00549359
A3A_PLV_G25 rep.2	A	0.00124657	0.000747943	0.000498629	0.0017452	0.00149589	0.00149589	0.000747943	0.00598355	0.00124657	0.00224383	0.0017452	0.00124657	0.00373972	0.880828	0.0224383	0.000747943	0.000747943	0.0152082	0.00149589	0	0.000747943	0.00124657	0.000249314	0.00124657	0.944403	0.000997258	0.000997258	0.000747943	0.000997258	0.000249314	0.000249314	0.00149589	0	0.000249314	0.000249314	0.988532	0.990277	0.99277	0.000747943	0.000249314
	T	0.000249314	0.00573423	0.000747943	0.0219397	0.0321616	0.0132137	0.0184493	0.000498629	0.000498629	0.912989	0.00124657	0.000498629	0.232112	0.000747943	0.320618	0.87983	0.0017452	0.339566	0.00124657	0.000249314	0.0351533	0.913239	0.000249314	0.00124657	0	0.000498629	0.000498629	0.968586	0.000498629	0.0017452	0.00124657	0.00124657	0.000498629	0.988781	0.989529	0.000498629	0	0	0.000249314	0.00274246
	C	0.000249314	0.947145	0.000249314	0.92371	0.904014	0.921466	0.90925	0.000249314	0.000249314	0.000249314	0	0.000249314	0.6547	0.000747943	0.502119	0.000249314	0.000997258	0.5091	0	0	0.838694	0.000498629	0.000249314	0	0.000249314	0.000249314	0.000498629	0.00149589	0	0.000249314	0.000249314	0.000747943	0.000249314	0.000498629	0	0.00124657	0.00199452	0	0.000249314	0.991523
	G	0.95637	0.000249314	0.949638	0.000249314	0	0.000249314	0	0.921715	0.92346	0.000747943	0.911743	0.911743	0.00249314	0.000249314	0.0251808	0	0.877587	0.00324109	0.86911	0.881077	0.00299177	0	0.920718	0.936176	0.000498629	0.945151	0.948392	0.000997258	0.970332	0.972575	0.983047	0.982797	0.984044	0	0.00124657	0.000747943	0.000249314	0.000498629	0.992022	0.000249314
	N	0	0	0	0	0	0	0	0	0	0	0	0	0	0	0	0	0	0	0	0	0	0	0	0	0	0	0	0	0	0	0	0	0	0	0	0	0	0	0	0
	-	0.0418848	0.0461232	0.0488656	0.052356	0.0623286	0.0635752	0.0715532	0.0715532	0.074545	0.0837696	0.0852655	0.0862628	0.106956	0.117427	0.129643	0.119172	0.118923	0.132885	0.128148	0.118674	0.122413	0.0850162	0.078534	0.0613313	0.0548492	0.053104	0.0496136	0.0281725	0.0281725	0.0251808	0.0152082	0.0137123	0.0152082	0.0104712	0.00897532	0.00897532	0.00747943	0.00673149	0.00673149	0.0052356
A3A_PLV_G25 rep.3	A	0.000524384	0.000786576	0.00104877	0.000262192	0.00183534	0.000786576	0.000524384	0.0065548	0.00209754	0.00104877	0.00183534	0.00235973	0.00288411	0.875197	0.0212375	0.00104877	0	0.0138962	0.00131096	0	0.000524384	0.000524384	0.000524384	0	0.921867	0.000262192	0.000262192	0.000524384	0.000524384	0.00104877	0.00157315	0.00157315	0.00183534	0.000262192	0	0.990823	0.993707	0.993445	0.000786576	0.000524384
	T	0	0.00288411	0.000786576	0.0207132	0.0230729	0.00891453	0.0133718	0.000786576	0.000786576	0.911641	0.000524384	0.00104877	0.19376	0	0.263765	0.869428	0.00209754	0.27871	0.000262192	0.000524384	0.0178291	0.893288	0	0.000262192	0.00131096	0.00131096	0	0.960147	0.000262192	0	0	0.000262192	0	0.988201	0.991348	0	0.000262192	0.000786576	0.00131096	0.00157315
	C	0	0.948348	0	0.918721	0.90666	0.920031	0.91033	0.000524384	0.000524384	0.000524384	0.000262192	0.000262192	0.687992	0.000524384	0.55978	0.000786576	0.00157315	0.559518	0.000262192	0.000524384	0.84085	0.000524384	0.000262192	0.000262192	0.000786576	0.000262192	0.000262192	0.000262192	0.000262192	0.000262192	0.000262192	0	0.000262192	0.00104877	0.000262192	0.000786576	0	0.000524384	0.000524384	0.994494
	G	0.957525	0.000786576	0.944415	0.000524384	0	0	0	0.917934	0.918458	0.000262192	0.909282	0.904562	0.00157315	0.00131096	0.0199266	0.000524384	0.86838	0.00235973	0.858679	0.862611	0.000262192	0.00183534	0.900629	0.91505	0.00104877	0.930257	0.936025	0	0.961196	0.962769	0.974567	0.976927	0.98086	0.000786576	0	0.000262192	0.000262192	0	0.992659	0
	N	0	0	0	0	0	0	0	0	0	0	0	0	0	0	0	0	0	0	0	0	0	0	0	0	0	0	0	0	0	0	0	0	0	0	0	0	0	0	0	0
	-	0.0419507	0.0471945	0.0537493	0.0597798	0.0684321	0.0702674	0.0757735	0.0742003	0.0781332	0.0865233	0.0880965	0.0917672	0.113791	0.122968	0.135291	0.128212	0.12795	0.145517	0.139486	0.13634	0.140535	0.103828	0.0985842	0.0844258	0.0749869	0.0679077	0.0634504	0.0390666	0.0377556	0.0359203	0.0235973	0.0212375	0.0170425	0.0097011	0.00839014	0.00812795	0.00576822	0.00524384	0.00471945	0.0034085
RNF2
	Nucleotide	C	C	C	C	T	T	G	G	C	A	G	T	C	A	T	C	T	T	A	G	T	C	A	T	T	A	C	C	T	G	A	G	G	T	G	T	T	C	G	T
Untreated rep.1	A	0.000753721	0.000659506	0.000753721	0.000847937	0.000753721	0.00018843	0.000565291	0.000659506	0.00113058	0.997833	0.000376861	0.000565291	0.000659506	0.998869	0.000565291	9.42152e-05	0.000659506	0.000659506	0.99821	0.000282646	0.000376861	0.00018843	0.998587	0.000376861	0.000282646	0.997833	0.000753721	0.00150744	0.000376861	0.00018843	0.997927	0.000659506	0.000753721	0.000471076	0.000753721	0.00018843	0.000471076	0.00150744	0.0018843	0.000282646
	T	0.00263803	0.000282646	0.00018843	0.000376861	0.998021	0.998116	0.00018843	0.00018843	0.000471076	0.000282646	0.000282646	0.998304	0.0012248	0.00018843	0.99821	0.00150744	0.997739	0.997833	0.000565291	9.42152e-05	0.99821	0.000942152	0.000471076	0.99821	0.997645	9.42152e-05	0.000471076	0.00018843	0.997079	0.00018843	0.000282646	0.000565291	0.000753721	0.997456	0.00160166	0.996043	0.995478	0.00113058	0.000659506	0.987564
	C	0.995478	0.99821	0.998116	0.99755	0.000282646	0.000376861	0.000282646	0.000282646	0.997456	0.000376861	0.000282646	0.00018843	0.997739	0.000376861	0.000471076	0.997456	0.000565291	0.000471076	0.000282646	0.00018843	0.000942152	0.997833	0.000565291	0.000471076	0.000659506	0.000282646	0.997739	0.996985	0.00103637	0.00018843	0.000376861	9.42152e-05	0.000565291	0.00018843	0.000659506	0.000282646	0.000659506	0.987564	0.00141323	0.000565291
	G	0.000471076	0.00018843	9.42152e-05	9.42152e-05	0.00018843	0.000565291	0.998116	0.998021	0.00018843	0.000659506	0.998304	0.000471076	0	0.00018843	0.00018843	0.000376861	0.000471076	0.00018843	0.000282646	0.998964	9.42152e-05	0.000565291	9.42152e-05	0.000376861	0.000471076	0.000753721	0	0.00018843	0.00018843	0.99821	0.000753721	0.99821	0.997456	0.00131901	0.995383	0.00113058	0.000471076	0.000565291	0.98502	0.000282646
	N	0	0	0	0	0	0	0	0	0	0	0	0	0	0	0	0	0	0	0	0	0	0	0	0	0	0	0	0	0	0	0	0	0	0	0	0	0	0	0	0
	-	0.000659506	0.000659506	0.000847937	0.00113058	0.000753721	0.000753721	0.000847937	0.000847937	0.000753721	0.000847937	0.000753721	0.000471076	0.000376861	0.000376861	0.000565291	0.000565291	0.000565291	0.000847937	0.000659506	0.000471076	0.000376861	0.000471076	0.000282646	0.000565291	0.000942152	0.00103637	0.00103637	0.00113058	0.00131901	0.0012248	0.000659506	0.000471076	0.000471076	0.000565291	0.00160166	0.00235538	0.00292067	0.00923309	0.0110232	0.0113058
Untreated rep.2	A	0.00128242	0.000569963	0.000284981	0.00113993	0.000237485	0.000379975	4.74969e-05	0.00061746	0.000237485	0.99886	0.000522466	0.000427472	0.00061746	0.998528	0.000569963	0.00104493	0.000189988	0	0.99772	0.000237485	0	0.000379975	0.998243	0.000237485	0.000284981	0.998148	0.000379975	0.00118742	0.000474969	0.000142491	0.998718	4.74969e-05	9.49938e-05	4.74969e-05	0	4.74969e-05	0	0.00123492	0.000427472	9.49938e-05
	T	0.00223235	0.000237485	9.49938e-05	0.000189988	0.998955	0.99791	0.000284981	0.00294481	0.000759951	4.74969e-05	9.49938e-05	0.9981	0.00531965	9.49938e-05	0.997863	0.00560464	0.997008	0.99772	0.000189988	0.000189988	0.997863	0.00327729	4.74969e-05	0.997625	0.99829	4.74969e-05	0.000142491	0	0.997483	0.000237485	0.000142491	0.000332478	0.000237485	0.999288	0.000522466	0.998148	0.997958	0.000474969	0.000712454	0.995773
	C	0.99601	0.998765	0.999098	0.997768	0.000189988	0.000142491	0.000949938	0.000142491	0.997958	0	4.74969e-05	0.000284981	0.992828	0.000142491	0.000189988	0.990976	0.000379975	4.74969e-05	9.49938e-05	0.000142491	0.000189988	0.994395	4.74969e-05	0.000189988	0	9.49938e-05	0.998195	0.997673	0.00104493	4.74969e-05	0.000142491	9.49938e-05	0	4.74969e-05	9.49938e-05	0.000712454	0.000854944	0.996485	0	0.00213736
	G	4.74969e-05	0	0	0	4.74969e-05	0.000807448	0.997815	0.995393	4.74969e-05	0.000142491	0.99829	9.49938e-05	0.000142491	4.74969e-05	9.49938e-05	0.000854944	0.000759951	0.000379975	0.000237485	0.997578	4.74969e-05	4.74969e-05	4.74969e-05	0.000379975	0	0.000379975	4.74969e-05	0	4.74969e-05	0.998908	0.000427472	0.998955	0.999098	9.49938e-05	0.99867	0.000237485	9.49938e-05	4.74969e-05	0.997008	9.49938e-05
	N	0	0	0	0	0	0	0	0	0	0	0	0	0	0	0	0	0	0	0	0	0	0	0	0	0	0	0	0	0	0	0	0	0	0	0	0	0	0	0	0
	-	0.000427472	0.000427472	0.000522466	0.000902441	0.000569963	0.000759951	0.000902441	0.000902441	0.000997435	0.000949938	0.00104493	0.00109243	0.00109243	0.00118742	0.00128242	0.0015199	0.00166239	0.00185238	0.00175739	0.00185238	0.00189988	0.00189988	0.0016149	0.0015674	0.00142491	0.00132991	0.00123492	0.00113993	0.000949938	0.000664957	0.000569963	0.000569963	0.000569963	0.000522466	0.000712454	0.000854944	0.00109243	0.00175739	0.00185238	0.00189988
Untreated rep.3	A	0.000172795	0.00328311	0.000380149	0.00176251	0.000172795	3.4559e-05	3.4559e-05	0.000587503	0.00034559	0.999758	0.000380149	0	3.4559e-05	0.999827	3.4559e-05	0.000207354	0.000207354	0	0.99962	6.91181e-05	3.4559e-05	0.000172795	0.999585	0	0	0.999551	0.000449267	0.000380149	0.000241913	3.4559e-05	0.999378	0.000138236	6.91181e-05	0	0.000311031	3.4559e-05	3.4559e-05	0.000967653	0.000760299	6.91181e-05
	T	0.00266105	0.000414708	0.000138236	6.91181e-05	0.999482	0.999585	0.000276472	0.000380149	0.000552944	6.91181e-05	0.000172795	0.999516	0.000656622	0.000103677	0.999724	0.000483826	0.999378	0.999551	6.91181e-05	0.000794858	0.999654	0.000172795	0.000138236	0.999862	0.999793	0.000241913	6.91181e-05	0.000207354	0.998894	0.000276472	0.000449267	0.000587503	0.000103677	0.999931	0.000449267	0.999827	0.999827	0.000276472	0.00100221	0.999724
	C	0.997097	0.996302	0.996993	0.997823	0.000172795	0.000207354	0	0	0.998687	0	0	0.000483826	0.999274	0	0.000207354	0.998929	3.4559e-05	0.000172795	6.91181e-05	0	0.000241913	0.999482	0	3.4559e-05	0.000138236	6.91181e-05	0.999274	0.999274	0.000760299	0	0	3.4559e-05	3.4559e-05	0	0	0.000103677	0.000138236	0.998756	0	0.000207354
	G	6.91181e-05	0	0.00248825	0.000103677	0.000172795	0.000172795	0.999689	0.999032	0.000414708	0.000172795	0.999447	0	3.4559e-05	6.91181e-05	3.4559e-05	0.000311031	0.000311031	0.000138236	0.000172795	0.999067	0	0.000103677	0.000241913	6.91181e-05	3.4559e-05	0.000103677	0.000172795	6.91181e-05	6.91181e-05	0.999689	0.000172795	0.99924	0.999793	6.91181e-05	0.99924	3.4559e-05	0	0	0.998237	0
	N	0	0	0	0	0	0	0	0	0	0	0	0	0	0	0	0	0	0	0	0	0	0	0	0	0	0	0	0	0	0	0	0	0	0	0	0	0	0	0	0
	-	0	0	0	0.000241913	0	0	0	0	0	0	0	0	0	0	0	6.91181e-05	6.91181e-05	0.000138236	6.91181e-05	6.91181e-05	6.91181e-05	6.91181e-05	3.4559e-05	3.4559e-05	3.4559e-05	3.4559e-05	3.4559e-05	6.91181e-05	3.4559e-05	0	0	0	0	0	0	0	0	0	0	0
A3A rep.1	A	0.000700035	0.000816708	0.00151674	0.00151674	0.000350018	0.000233345	0.00291681	0.00151674	0.00046669	0.978066	0.00151674	0.00116673	0.0147007	0.959981	0.00280014	0.0233345	0.00046669	0.00046669	0.93513	0.00046669	0.000583363	0.00431688	0.936413	0.00093338	0.000233345	0.953914	0.00105005	0.00105005	0.000350018	0.0012834	0.987049	0.000116673	0.000583363	0.000116673	0.000233345	0.000116673	0.00046669	0.000700035	0.00116673	0.000350018
	T	0.00210011	0.00175009	0.00350018	0.00560028	0.985883	0.986116	0.000700035	0.000233345	0.0130673	0.00046669	0.00151674	0.973865	0.292965	0.000816708	0.954031	0.296348	0.93828	0.935713	0.000816708	0.00046669	0.928713	0.200443	0.000700035	0.937697	0.947731	0.000583363	0.00793373	0.00735037	0.972465	0.000233345	0.000116673	0.000233345	0	0.990783	0.000583363	0.992066	0.992766	0.000233345	0.00093338	0.989966
	C	0.987283	0.986583	0.983549	0.979932	0.000583363	0.000116673	0.000700035	0.00046669	0.967798	0.000233345	0	0.000233345	0.654533	0.000350018	0.000233345	0.59678	0.000583363	0.00046669	0.00046669	0.000350018	0.00046669	0.719636	0.00046669	0.000583363	0.000700035	0.000233345	0.951114	0.957298	0.000583363	0.000233345	0.00046669	0.000233345	0.000233345	0.000350018	0.00046669	0.000583363	0.000233345	0.988566	0.00046669	0
	G	0.000233345	0	0.000116673	0.00046669	0.000350018	0.000233345	0.981099	0.981216	0.000116673	0.00105005	0.974332	0.000583363	0.00373352	0.000350018	0.000583363	0.0309182	0.00046669	0.000816708	0.000583363	0.931513	0.00046669	0.00665033	0.000233345	0.000116673	0.000350018	0.000700035	0.000116673	0.000350018	0.00046669	0.982382	0.000583363	0.988449	0.989849	0.000233345	0.991366	0.000233345	0.000116673	0.00046669	0.987749	0.000116673
	N	0	0	0	0	0	0	0	0	0	0	0	0	0	0	0	0	0	0	0	0	0	0	0	0	0	0	0	0	0	0	0	0	0	0	0	0	0	0	0	0
	-	0.00968382	0.0108505	0.0113172	0.012484	0.012834	0.0133007	0.0145841	0.0165675	0.0185509	0.0201843	0.0226345	0.0241512	0.0340684	0.0385019	0.0423521	0.0526193	0.060203	0.0625365	0.0630032	0.0672034	0.0697702	0.0689534	0.0621864	0.0606697	0.0509859	0.0445689	0.0397853	0.0339517	0.0261346	0.0158675	0.0117839	0.0109672	0.0093338	0.00851709	0.00735037	0.00700035	0.00641699	0.0100338	0.00968382	0.00956715
A3A rep.2	A	0.000446309	0.00325806	0.000714094	0.00307953	0.000267785	4.46309e-05	0.00182987	0.0012943	0.000267785	0.980675	0.000624833	0.00098188	0.0109792	0.960725	0.00209765	0.0207087	0.000580202	0.000312416	0.937561	0.000223155	0.000133893	0.00459698	0.94015	0.000267785	8.92618e-05	0.958538	0.00102651	0.000624833	0.000312416	0.0018745	0.985673	0.000178524	4.46309e-05	8.92618e-05	0.000223155	0	0	0.000535571	0.000624833	0
	T	0.00339195	0.00156208	0.00294564	0.003749	0.988396	0.987771	0.000669464	0.000714094	0.0132554	4.46309e-05	0.00151745	0.974784	0.270597	0.00124967	0.95827	0.280594	0.939659	0.936089	0.000133893	0.000669464	0.933634	0.192716	0.000133893	0.941935	0.952379	0.000133893	0.00749799	0.00540034	0.973668	8.92618e-05	0.000401678	0.000624833	0.000133893	0.989958	0.000312416	0.992904	0.99393	0.000624833	0.00102651	0.997278
	C	0.987057	0.985718	0.984602	0.982639	0.000357047	0.000178524	0.000223155	4.46309e-05	0.968044	8.92618e-05	0.000133893	8.92618e-05	0.681692	0.000535571	4.46309e-05	0.61845	0.000223155	0.000267785	8.92618e-05	0.000178524	0.000267785	0.730965	0.000178524	0.000223155	0.000223155	8.92618e-05	0.954432	0.962644	0.000714094	0.000312416	0.000133893	0	0	0.000267785	4.46309e-05	8.92618e-05	8.92618e-05	0.994734	0	4.46309e-05
	G	0.000133893	0.000312416	0.00227618	0.000178524	0.000267785	0.000178524	0.982862	0.981969	0.000624833	0.000267785	0.975944	0.000133893	0.00290101	0.000223155	8.92618e-05	0.0266446	0.000178524	0.000223155	0.000401678	0.934705	4.46309e-05	0.00665	0.000178524	4.46309e-05	0.000312416	0.000178524	0.000133893	0.000267785	4.46309e-05	0.980407	8.92618e-05	0.986789	0.989333	0.000133893	0.991788	0.000223155	0	8.92618e-05	0.995269	0
	N	0	0	0	0	0	0	0	0	0	0	0	0	0	0	0	0	0	0	0	0	0	0	0	0	0	0	0	0	0	0	0	0	0	0	0	0	0	0	0	0
	-	0.00897081	0.00914933	0.00946175	0.0103544	0.0107114	0.0118272	0.0144158	0.0159779	0.0178077	0.0189235	0.0217799	0.0240114	0.0338302	0.0372668	0.0394983	0.0536017	0.0593591	0.0631081	0.0618138	0.0642239	0.0659198	0.0650719	0.0593591	0.0575292	0.0469963	0.0410604	0.0369098	0.0310631	0.0252611	0.0173168	0.0137017	0.0124074	0.0104883	0.00955101	0.00763188	0.0067839	0.00598054	0.00401678	0.00307953	0.00267785
A3A rep.3	A	0.000442629	0.00292816	0.000851209	0.00289411	0.000374532	6.80967e-05	0.000987402	0.00160027	0.000272387	0.978822	0.000715015	0.000442629	0.0118488	0.958665	0.00272387	0.0231869	0.000238338	0.00040858	0.937385	0.000238338	0.000102145	0.00452843	0.939258	0.000136193	0.00020429	0.95778	0.000544774	0.00108955	0.00040858	0.00139598	0.985734	0.000170242	0	6.80967e-05	0.000136193	6.80967e-05	3.40483e-05	0.000680967	0.00132789	3.40483e-05
	T	0.00333674	0.00180456	0.00268982	0.00418795	0.988253	0.98764	0.00040858	0.000442629	0.0124957	0.000170242	0.00125979	0.974498	0.312257	0.00153218	0.954614	0.322472	0.937896	0.9365	0.00020429	0.00108955	0.932516	0.223119	0.00020429	0.940143	0.951107	0.00020429	0.00983997	0.00517535	0.972829	0.000170242	0.000544774	0.000476677	0.000102145	0.990569	0.000238338	0.993327	0.994927	0.000578822	0.00125979	0.997208
	C	0.987368	0.985938	0.984576	0.982772	0.00061287	0.00020429	0.000238338	6.80967e-05	0.967688	0	0.000238338	0.000544774	0.636227	0.000102145	0.000306435	0.568505	0.00040858	0.000272387	0.000136193	0.000272387	0.000306435	0.699591	3.40483e-05	6.80967e-05	0.000238338	0.000272387	0.952298	0.962547	0.00122574	0.000170242	0.000102145	0	0	0.000238338	3.40483e-05	0.00020429	6.80967e-05	0.994586	3.40483e-05	0.000238338
	G	0.000238338	6.80967e-05	0.00234934	3.40483e-05	0.000238338	0.000272387	0.984031	0.980899	0.00020429	0.000306435	0.975145	0.000136193	0.00350698	0.000306435	0.000136193	0.0290432	0.000442629	0.000238338	0.000340483	0.932925	3.40483e-05	0.00575417	3.40483e-05	0.000306435	0.000102145	0.00020429	0.00020429	0.000102145	0.00020429	0.981954	0.000442629	0.987709	0.989717	0.000102145	0.992067	0.000238338	3.40483e-05	0.000102145	0.994757	0.000170242
	N	0	0	0	0	0	0	0	0	0	0	0	0	0	0	0	0	0	0	0	0	0	0	0	0	0	0	0	0	0	0	0	0	0	0	0	0	0	0	0	0
	-	0.00861423	0.00926115	0.00953354	0.0101124	0.0105209	0.0118148	0.0143344	0.0169901	0.0193395	0.0207014	0.0226422	0.0243786	0.0361593	0.0393939	0.04222	0.0567926	0.0610146	0.0625809	0.0619339	0.065475	0.0670412	0.0670072	0.0604699	0.0593463	0.0483487	0.041539	0.0371127	0.0310861	0.025332	0.0163092	0.0131767	0.0116445	0.0101805	0.00902281	0.00752469	0.00616275	0.00493701	0.00405175	0.00262172	0.00234934
A3A_PLV_G25 rep.1	A	0.000395785	0.000494731	0.000544204	0.000841043	0.000544204	0.000296839	0.00123683	0.000890516	0.000247366	0.992579	0.000841043	0.00064315	0.00583783	0.984911	0.00138525	0.0164251	0.000544204	0.000296839	0.973928	0.000197892	9.89462e-05	0.00267155	0.974917	0.000346312	0.000148419	0.98313	0.000890516	0.000989462	9.89462e-05	0.000494731	0.994261	0.000445258	0.000296839	0.000296839	0.000395785	0.000247366	0.000296839	0.000890516	0.000742097	9.89462e-05
	T	0.00178103	0.00148419	0.00207787	0.00277049	0.994756	0.994459	0.000494731	0.000494731	0.00984515	0.000296839	0.000890516	0.990551	0.32301	0.000197892	0.982338	0.334735	0.975709	0.973581	0.000197892	0.000395785	0.9718	0.133627	0.000148419	0.975907	0.980705	0.000296839	0.00687676	0.00237471	0.990254	0.000197892	0.000296839	0.000346312	0.000544204	0.994855	0.000692624	0.994607	0.994311	0.000593677	0.000395785	0.991144
	C	0.994459	0.994607	0.993321	0.992035	0.000593677	0.000197892	0.000197892	0.000395785	0.983328	4.94731e-05	0.000395785	0.000494731	0.65725	0.000148419	0.000296839	0.570969	0.000395785	0.000593677	0.000148419	0.000593677	0.000395785	0.833325	0.000296839	0.000346312	0.000346312	0.000148419	0.977638	0.985752	0.000247366	0.000197892	0.000197892	0	0.000544204	0.000593677	0.000395785	0.00064315	0.000742097	0.991045	0.000296839	0.00064315
	G	0.000346312	0.000148419	0.000445258	0.000247366	0.000197892	0.000197892	0.992826	0.992629	9.89462e-05	0.000494731	0.990749	0.000247366	0.00138525	9.89462e-05	0.000445258	0.0560036	9.89462e-05	0.000247366	0.000296839	0.972295	0.000395785	0.00326523	0.000395785	0.000247366	0.000296839	0.000841043	0.000247366	4.94731e-05	0.000296839	0.993272	0.000445258	0.994855	0.994805	0.000346312	0.994212	0.000197892	0.000445258	0.000247366	0.991293	0.000346312
	N	0	0	0	0	0	0	0	0	0	0	0	0	0	0	0	0	0	0	0	0	0	0	0	0	0	0	0	0	0	0	0	0	0	0	0	0	0	0	0	0
	-	0.00301786	0.00326523	0.00361154	0.00410627	0.00390838	0.00484836	0.00524415	0.00559046	0.00648098	0.00657992	0.00712413	0.00806412	0.0125167	0.014644	0.0155346	0.0218671	0.0232524	0.0252808	0.0254292	0.0265176	0.0273092	0.0271113	0.0242418	0.0231534	0.0185029	0.015584	0.0143472	0.0108346	0.00910305	0.00583783	0.00479889	0.00435363	0.00380943	0.00390838	0.00430416	0.00430416	0.00420521	0.00722307	0.00727255	0.00776728
A3A_PLV_G25 rep.2	A	3.82834e-05	0.0032158	0.000497684	0.00313924	0.000191417	3.82834e-05	0.00130163	0.00118678	0.000267984	0.993415	0.000535967	0.000267984	0.00712071	0.984802	0.000689101	0.0178018	0.000153133	7.65667e-05	0.97546	3.82834e-05	7.65667e-05	0.00256499	0.977489	3.82834e-05	7.65667e-05	0.985605	0.000574251	0.00103365	0.000382834	0.00011485	0.996363	0.0002297	0.00011485	0	0.000191417	3.82834e-05	3.82834e-05	0.000535967	0.0011485	0
	T	0.00336894	0.00141648	0.00191417	0.00359864	0.995789	0.995444	0.0004594	0.000689101	0.0106811	7.65667e-05	0.000421117	0.99219	0.345316	0.00126335	0.984342	0.351977	0.975881	0.975192	0.00011485	0.000918801	0.974388	0.133035	3.82834e-05	0.978025	0.983155	0.00011485	0.00547452	0.00214387	0.990927	0.000191417	0.000535967	0.000957084	0.00011485	0.998124	0.0002297	0.998392	0.998545	0.000306267	0.00130163	0.999043
	C	0.993568	0.992228	0.992228	0.989855	0.000153133	3.82834e-05	0.000153133	7.65667e-05	0.982772	0	7.65667e-05	0.000306267	0.634241	0	0.000267984	0.541518	0.0002297	0.000153133	0	0	0.000306267	0.835075	0	0.00011485	0.00011485	3.82834e-05	0.982504	0.987826	0.00107193	0	0.000191417	3.82834e-05	0	0.000153133	0	0.00011485	0.0002297	0.998239	3.82834e-05	0.000306267
	G	0.00011485	7.65667e-05	0.00225872	3.82834e-05	0.000267984	0.00034455	0.993186	0.99219	0.000306267	0.0002297	0.992075	7.65667e-05	0.00149305	0.000153133	3.82834e-05	0.0660388	0.00034455	0.00011485	0.000267984	0.973738	0	0.0039049	7.65667e-05	7.65667e-05	0.000191417	0.000382834	0.0002297	0.00011485	0.00011485	0.996019	0.000382834	0.996631	0.997818	7.65667e-05	0.998201	7.65667e-05	3.82834e-05	0	0.996861	7.65667e-05
	N	0	0	0	0	0	0	0	0	0	0	0	0	0	0	0	0	0	0	0	0	0	0	0	0	0	0	0	0	0	0	0	0	0	0	0	0	0	0	0	0
	-	0.00290954	0.00306267	0.00310095	0.00336894	0.00359864	0.0041346	0.00490027	0.00585736	0.00597221	0.00627847	0.00689101	0.00715899	0.0118296	0.013782	0.0146625	0.0226638	0.0233911	0.0244631	0.0241568	0.0253053	0.0252287	0.0254202	0.0223958	0.021745	0.0164619	0.0138586	0.011217	0.00888174	0.00750354	0.0036752	0.0025267	0.00214387	0.00195245	0.00164619	0.0013782	0.0013782	0.0011485	0.000918801	0.000650817	0.000574251
A3A_PLV_G25 rep.3	A	0.00038734	0.00309872	0.000498008	0.00276671	0.000276671	0.000110668	0.00116202	0.000885347	0.000442674	0.992862	0.00038734	0.000664011	0.00691678	0.985613	0.00110668	0.0188136	0.000221337	0.00038734	0.97521	0.000276671	0.000166003	0.00204737	0.975376	5.53342e-05	0	0.985336	0.000719345	0.000553342	0.000166003	5.53342e-05	0.996127	0.000166003	0.000110668	0	0.000166003	0	5.53342e-05	0.000719345	0.00121735	5.53342e-05
	T	0.00315405	0.00116202	0.00154936	0.00221337	0.995075	0.995241	0.000332005	0.000608676	0.00913015	0	0.000830013	0.991257	0.370518	0.000664011	0.984617	0.379869	0.975044	0.974657	0.000442674	0.000830013	0.971724	0.146525	0.000166003	0.977756	0.982348	0.000166003	0.00636344	0.00199203	0.991645	0.000110668	0.000110668	0.000276671	0.000110668	0.997399	0.000221337	0.997455	0.998008	0.000332005	0.00121735	0.998561
	C	0.992917	0.992253	0.992032	0.990649	0.000442674	5.53342e-05	0.000166003	0.000166003	0.98351	0	0	0.000221337	0.608068	5.53342e-05	0.000110668	0.516158	5.53342e-05	5.53342e-05	0	5.53342e-05	0.000110668	0.819057	0	5.53342e-05	0.000110668	0	0.980965	0.987716	0.000664011	0	0	0	0	5.53342e-05	0	0.000166003	5.53342e-05	0.997621	0	0.000221337
	G	0.000221337	5.53342e-05	0.00215803	0.000110668	0.000110668	0.000110668	0.993028	0.992253	0.00038734	0.00038734	0.991755	5.53342e-05	0.00204737	0.000166003	0.000110668	0.063247	5.53342e-05	5.53342e-05	0.000276671	0.97178	5.53342e-05	0.00426073	5.53342e-05	5.53342e-05	0.000110668	0.000276671	0.000166003	0.000110668	0.000110668	0.995518	0.00038734	0.996348	0.996957	5.53342e-05	0.997344	0.000110668	0	0.000110668	0.996569	0.000221337
	N	0	0	0	0	0	0	0	0	0	0	0	0	0	0	0	0	0	0	0	0	0	0	0	0	0	0	0	0	0	0	0	0	0	0	0	0	0	0	0	0
	-	0.00332005	0.00343072	0.00376273	0.00426073	0.00409473	0.00448207	0.00531208	0.00608676	0.00652944	0.00675077	0.00702745	0.00780212	0.0124502	0.0135015	0.0140549	0.0219124	0.0246237	0.0248451	0.0240704	0.0270584	0.0279438	0.0281098	0.0244024	0.0220784	0.0174303	0.0142209	0.0117862	0.00962815	0.00741479	0.00431607	0.00337539	0.00320938	0.00282205	0.00249004	0.0022687	0.0022687	0.00188136	0.00121735	0.000996016	0.000940682
SiteB
	Nucleotide	C	A	T	G	T	C	T	G	A	C	A	G	A	G	C	C	C	C	C	C	C	T	C	A	A	A	G	A	G	A	G	G	G	T	G	G	A	A	G	G
Untreated rep.1	A	0.000310385	0.861754	0.000310385	0.000496617	0.000310385	0.000620771	0.00117946	0.00105531	0.894593	0.000372463	0.895835	0.000372463	0.90316	0.000744925	0.000496617	0.00142777	0.000993234	0.000931156	0.000558694	0.000869079	0.00148985	0.000558694	0.000869079	0.924266	0.928487	0.927866	0.000496617	0.930287	0.000558694	0.932833	0.000931156	0.000682848	0.00043454	0.000744925	0.00043454	0.000620771	0.963871	0.964306	0.000372463	0.000869079
	T	0.000496617	0.000372463	0.868893	0.000682848	0.871687	0.000682848	0.885964	0.000558694	0.00043454	0.000310385	0.000372463	0.000372463	0.000248308	0.000620771	0.00229685	0.00155193	0.00142777	0.00142777	0.00105531	0.00155193	0.000372463	0.920914	0.000931156	0.000993234	0.000186231	0.000869079	0.000807002	0.000558694	0.000372463	0.000372463	0.000993234	0.00167608	0.000682848	0.957229	0.000931156	0.000807002	0.00105531	0.000620771	0.0013657	0.000744925
	C	0.861878	0.000744925	0.000620771	0.000558694	0.000682848	0.877025	0.000620771	0.000682848	0.000372463	0.896021	0.000248308	0.00043454	0.000310385	0	0.902415	0.904463	0.908064	0.911168	0.912968	0.915203	0.915265	0.000372463	0.923459	0.000931156	0.000496617	0.000620771	0.000682848	0.00043454	0.00105531	0.000869079	0.000496617	0.000372463	0.000931156	0.00043454	0.000248308	0.000807002	0.000372463	0.00155193	0.000558694	0.000682848
	G	0.000248308	0.000310385	0.000558694	0.869886	0.000248308	0.000124154	0.000248308	0.893662	0.000931156	0.00043454	0.000931156	0.90347	0.000744925	0.903905	0.000248308	0.000248308	0.000744925	0.000310385	0.000682848	0.000372463	0.000372463	0.000124154	0.000186231	0.000558694	0.000869079	0.00043454	0.928922	0.000682848	0.932274	0.000496617	0.939909	0.940654	0.950897	0.000248308	0.960767	0.961512	0.000310385	0.000620771	0.965237	0.968154
	N	0	0	0	0	0	0	0	0	0	0	0	0	0	0	0	0	0	0	0	0	0	0	0	0	0	0	0	0	0	0	0	0	0	0	0	0	0	0	0	0
	-	0.137066	0.136818	0.129617	0.128375	0.127072	0.121547	0.111987	0.104041	0.103669	0.102862	0.102613	0.0953504	0.0955367	0.0947297	0.0945434	0.0923086	0.0887703	0.086163	0.0847352	0.0820038	0.0825005	0.0780309	0.0745546	0.073251	0.0699609	0.0702092	0.0690918	0.0680365	0.0657396	0.0654293	0.0576696	0.0566143	0.0470544	0.0413433	0.0376187	0.036253	0.0343907	0.0329009	0.0324663	0.0295487
Untreated rep.2	A	0.000268986	0.950596	0.000179324	0.000179324	0.000537972	0.000358648	0.000537972	0.00044831	0.953555	0.00044831	0.953017	0.000358648	0.954003	0.000537972	0.000717296	0.000806958	0.000986282	0.000627634	0.000268986	0.00107594	0.000627634	0.000986282	0.00044831	0.97337	0.972653	0.964763	0.000179324	0.972922	8.9662e-05	0.975343	0.000179324	0.000358648	0.000268986	0.000717296	0.000179324	0.000268986	0.990137	0.989958	0.000179324	0
	T	0.00044831	0.000358648	0.953017	0.000627634	0.952479	0.000806958	0.953196	0.000986282	0	0.00089662	0.000179324	0.000717296	8.9662e-05	0.00125527	0.00277952	0.00295885	0.00268986	0.00224155	0.00143459	0.00107594	0.000986282	0.971846	0.00197256	8.9662e-05	8.9662e-05	0.000268986	0.00044831	8.9662e-05	0.000627634	8.9662e-05	0.00116561	0.000986282	0.000537972	0.985833	0.000627634	0.00089662	0	0	0.00089662	0.000806958
	C	0.950327	0.000268986	0.000179324	0.000179324	0.000179324	0.952479	0.000358648	0.000179324	0.000179324	0.952838	0	0	8.9662e-05	8.9662e-05	0.950596	0.951493	0.955797	0.961714	0.965301	0.969515	0.966377	0.000179324	0.972474	0.00089662	0.000627634	8.9662e-05	0.00044831	8.9662e-05	0.000179324	0.000268986	0.000358648	0.000358648	0.000358648	0	0.00044831	0.000179324	0.000268986	0.00107594	0	0
	G	8.9662e-05	8.9662e-05	0.000358648	0.953107	0.00089662	0.00044831	0.000179324	0.953286	0.000537972	8.9662e-05	0.00107594	0.953555	0.000717296	0.953107	0.00044831	8.9662e-05	8.9662e-05	8.9662e-05	0.000179324	8.9662e-05	0	0.000986282	0.00107594	0.0026002	0.00367614	0.0120147	0.976598	0.00520039	0.977674	0.00439344	0.979557	0.983771	0.985833	0.000806958	0.987896	0.989958	0.00134493	0.000986282	0.991303	0.99202
	N	0	0	0	0	0	0	0	0	0	0	0	0	0	0	0	0	0	0	0	0	0	0	0	0	0	0	0	0	0	0	0	0	0	0	0	0	0	0	0	0
	-	0.0488658	0.0486865	0.0462656	0.0459069	0.0459069	0.0459069	0.0457276	0.0451	0.0457276	0.0457276	0.0457276	0.045369	0.0451	0.0450103	0.0454586	0.0446517	0.0404376	0.0353268	0.0328163	0.0282435	0.0320093	0.026002	0.0240294	0.0230431	0.0229535	0.0228638	0.0223258	0.0216982	0.0214292	0.019905	0.0187394	0.0145252	0.013001	0.0126423	0.0108491	0.00869721	0.0082489	0.00797992	0.00762127	0.00717296
Untreated rep.3	A	0.000579318	0.999952	0.000482765	0	0.000772424	0.000386212	0.000627595	0.000482765	0.999759	0.000434489	0.999469	0.000289659	0.999421	0.00014483	0.000434489	0.000675871	0.000772424	0.00125519	0.000820701	0.000820701	0.000868978	0.000820701	0.000531042	0.999662	0.999566	0.99971	0	0.999421	0	0.999372	0.000337936	0.000241383	0.000386212	0.00101381	0.00014483	9.65531e-05	0.999759	0.998455	9.65531e-05	4.82765e-05
	T	0.000434489	0	0.999421	9.65531e-05	0.999131	0.00014483	0.998745	9.65531e-05	4.82765e-05	0.000337936	0.00014483	0.000482765	0.000241383	0.000241383	0.000820701	0.000482765	0.000241383	0.000289659	0.000337936	0.000289659	0.000434489	0.99889	0.00014483	0	0	0	0.000482765	4.82765e-05	9.65531e-05	0	0.000965531	0.000482765	0.00014483	0.998793	0.000241383	0.000241383	0	4.82765e-05	0.000289659	0.000193106
	C	0.998938	0	4.82765e-05	4.82765e-05	9.65531e-05	0.999469	0.000531042	0	0	0.999131	4.82765e-05	0	0.00014483	0.00014483	0.998697	0.998648	0.998938	0.998359	0.998745	0.998841	0.993483	0.00014483	0.999276	0.00014483	0.000193106	4.82765e-05	4.82765e-05	0.00014483	4.82765e-05	4.82765e-05	4.82765e-05	9.65531e-05	0.000193106	9.65531e-05	9.65531e-05	0	4.82765e-05	0.00106208	0	4.82765e-05
	G	0	4.82765e-05	4.82765e-05	0.999855	0	0	4.82765e-05	0.999372	0.00014483	4.82765e-05	0.000289659	0.999179	9.65531e-05	0.999421	0	0.00014483	0	4.82765e-05	4.82765e-05	0	0	9.65531e-05	0	0.000193106	0.000241383	0.000193106	0.999421	0.000289659	0.999759	0.000434489	0.998503	0.999179	0.999228	9.65531e-05	0.999517	0.999566	0.000193106	0.000337936	0.999614	0.99971
	N	0	0	0	0	0	0	4.82765e-05	0	0	0	0	0	0	0	0	0	0	0	0	0	0	0	0	0	0	0	0	0	0	0	0	0	4.82765e-05	0	0	0	0	0	0	0
	-	4.82765e-05	0	0	0	0	0	0	4.82765e-05	4.82765e-05	4.82765e-05	4.82765e-05	4.82765e-05	9.65531e-05	4.82765e-05	4.82765e-05	4.82765e-05	4.82765e-05	4.82765e-05	4.82765e-05	4.82765e-05	0.00521387	4.82765e-05	4.82765e-05	0	0	4.82765e-05	4.82765e-05	9.65531e-05	9.65531e-05	0.00014483	0.00014483	0	0	0	0	9.65531e-05	0	9.65531e-05	0	0
A3A rep.1	A	0.000260688	0.979927	0.000521376	0.00182482	0.000521376	0.00156413	0.00104275	0.0177268	0.927789	0.00208551	0.915537	0.0044317	0.900156	0.000521376	0.0044317	0.00729927	0.00729927	0.00312826	0.00260688	0.000521376	0.00104275	0	0.00286757	0.886861	0.904588	0.908498	0.00156413	0.925443	0.00260688	0.947862	0	0	0.00130344	0	0.000521376	0.00260688	0.980709	0.98123	0	0.000260688
	T	0.00703858	0.000782065	0.970542	0.000521376	0.955944	0.101147	0.940824	0.00104275	0.000521376	0.1061	0.000521376	0.000521376	0.000521376	0.00312826	0.271376	0.274505	0.257039	0.252346	0.23879	0.222888	0.197602	0.863921	0.254953	0.00130344	0	0.000521376	0.000260688	0.000521376	0.000521376	0.000782065	0.000260688	0	0.000521376	0.974453	0	0.00130344	0	0	0.00104275	0
	C	0.975495	0.000260688	0	0.000260688	0.000521376	0.845933	0.000782065	0.00495308	0.000521376	0.80683	0	0.000782065	0.000260688	0.00104275	0.586027	0.583681	0.595933	0.604275	0.617831	0.630083	0.64025	0.00104275	0.600365	0.000260688	0.000782065	0	0.000260688	0	0.000260688	0.000260688	0	0	0.000260688	0.000260688	0	0.000260688	0.000521376	0.00104275	0	0
	G	0.000521376	0.000260688	0.000260688	0.963764	0.00156413	0.00391032	0	0.910063	0.00182482	0.00312826	0.00104275	0.901981	0.00286757	0.896767	0.00703858	0	0.00260688	0.000521376	0.000782065	0.000782065	0.000260688	0	0.00938478	0.000260688	0.000521376	0.000782065	0.915276	0.00104275	0.934046	0.00130344	0.953337	0.971064	0.96976	0	0.976277	0.975495	0.000260688	0.000260688	0.982795	0.985401
	N	0	0	0	0	0	0	0	0	0	0	0	0	0	0	0	0	0	0	0	0	0	0	0	0	0	0	0	0	0	0	0	0	0	0	0	0	0	0	0	0
	-	0.016684	0.0187696	0.0286757	0.0336288	0.0414494	0.0474453	0.0573514	0.0662148	0.0693431	0.0818561	0.0828989	0.0922836	0.096194	0.0985401	0.131126	0.134515	0.137122	0.139729	0.13999	0.145725	0.160845	0.135036	0.13243	0.111314	0.0941084	0.0901981	0.0826382	0.0729927	0.0625652	0.0497914	0.0464025	0.0289364	0.0281543	0.0252868	0.0232013	0.0203337	0.0185089	0.0174661	0.0161627	0.0143379
A3A rep.2	A	0.00123693	0.942876	0.000618464	0.00179917	0.00028112	0.00213651	0.000337344	0.0131564	0.888339	0.00157427	0.87507	0.00219274	0.863038	0.0011807	0.00292365	0.00376701	0.00590352	0.00219274	0.000506016	0.000449792	0.000112448	0.000506016	0.00320477	0.855785	0.871866	0.870629	0.000730912	0.896548	0.00134938	0.915383	0	0.000112448	0.000506016	0.000224896	0.000730912	0.00236141	0.962499	0.967896	0.000674688	0.000787136
	T	0.00269875	0.000674688	0.935511	0.00101203	0.921905	0.0694929	0.902957	0.00168672	0.00112448	0.0602721	0.000449792	0.000337344	0.00106826	0.00376701	0.209041	0.213539	0.197852	0.186158	0.174463	0.161419	0.144608	0.834758	0.189475	0.00168672	0.000168672	0.000224896	0.000787136	0.000112448	0.00151805	0.000112448	0.00146182	0.000618464	0.000730912	0.954908	0.000730912	0.00084336	0.000224896	0.000168672	0.00101203	0.000618464
	C	0.94237	0.000506016	0.000224896	0.00028112	0.000337344	0.838468	0.000393568	0.00393568	0.000224896	0.814629	0.000168672	0.000730912	0	0.000506016	0.611324	0.60885	0.622681	0.636624	0.648488	0.659564	0.6617	0.000449792	0.636118	0.000955808	0.000618464	0.00028112	0.00056224	5.6224e-05	0.000393568	5.6224e-05	0.000112448	0.000224896	0.000112448	0.000112448	0.000393568	0.000168672	0	0.00134938	0.000112448	0.000337344
	G	5.6224e-05	0.000449792	0.000449792	0.928764	0.00106826	0.00416058	0.000506016	0.875857	0.00084336	0.00247386	0.000899584	0.866918	0.00269875	0.858259	0.00888339	0.00224896	0.00151805	0.00056224	0.00123693	0.000168672	0.00028112	0.000787136	0.0111324	0.0028112	0.00528506	0.01355	0.889632	0.00674688	0.907793	0.00545373	0.924098	0.951029	0.953165	0.0011807	0.957944	0.959744	0.00354211	0.0016305	0.971551	0.974587
	N	0	0	0	0	0	0	0	0	0	0	0	0	0	0	0	0	0	0	0	0	0	0	0	0	0	0	0	0	0	0	0	0	0	0	0	0	0	0	0	0
	-	0.0536377	0.0554931	0.0631958	0.0681435	0.0764084	0.0857416	0.0958057	0.105364	0.109468	0.12105	0.123412	0.129821	0.133195	0.136287	0.167829	0.171596	0.172045	0.174463	0.175306	0.178399	0.193298	0.163499	0.16007	0.138761	0.122062	0.115315	0.108287	0.0965366	0.0889464	0.0789947	0.0743281	0.0480153	0.0454852	0.0435736	0.0402002	0.0368829	0.0337344	0.0289554	0.0266502	0.0236703
A3A rep.3	A	0.000996388	0.923029	0.00087184	0.00199278	0.000996388	0.00224187	0.00137003	0.0123303	0.864989	0.00112094	0.851912	0.00186823	0.842072	0.000996388	0.0041101	0.00286462	0.00473284	0.00298916	0.000373646	0.00087184	0.000498194	0.000249097	0.00137003	0.844813	0.860257	0.855399	0.00112094	0.880309	0.000747291	0.904845	0.000373646	0.000498194	0.000124549	0.00087184	0.000249097	0.00137003	0.955536	0.958401	0.000249097	0.000249097
	T	0.00348736	0.000747291	0.913065	0.00124549	0.899863	0.0531822	0.878316	0.00261552	0.000622743	0.0470793	0.000373646	0.00137003	0.00149458	0.00286462	0.15033	0.153568	0.14348	0.134014	0.121061	0.109478	0.0986424	0.823639	0.133641	0.00137003	0.000498194	0.000622743	0.00149458	0.000996388	0.00124549	0.000124549	0.00124549	0.00112094	0.000373646	0.944825	0.000622743	0.00087184	0.000249097	0.000249097	0.00087184	0.00087184
	C	0.921908	0.000498194	0.000249097	0.00161913	0.000747291	0.833977	0.000373646	0.00174368	0.000124549	0.804957	0.000622743	0.000622743	0.000124549	0.000498194	0.65388	0.656744	0.664093	0.675427	0.694233	0.705692	0.703824	0.000498194	0.683273	0.000996388	0.00087184	0.000249097	0.000747291	0.000249097	0.000373646	0.000124549	0.000124549	0.000373646	0.000373646	0.000249097	0.000373646	0.000124549	0.000124549	0.00112094	0.000249097	0.000249097
	G	0.000124549	0.000249097	0.00112094	0.905966	0.00149458	0.00373646	0.00199278	0.854278	0.00087184	0.00161913	0.000622743	0.84419	0.00298916	0.84008	0.00809565	0.000747291	0.00186823	0.00087184	0.000622743	0.000249097	0.000124549	0.000747291	0.00996388	0.00348736	0.00635197	0.0199278	0.87732	0.0079711	0.893262	0.00610288	0.915681	0.937228	0.943206	0.00137003	0.949433	0.9518	0.00236642	0.00186823	0.963134	0.966247
	N	0	0	0	0	0	0	0	0	0	0	0	0	0	0	0	0	0	0	0	0	0	0	0	0	0	0	0	0	0	0	0	0	0	0	0	0	0	0	0	0
	-	0.0734836	0.0754764	0.084693	0.0891767	0.0968987	0.106863	0.117947	0.129032	0.133391	0.145224	0.146469	0.151949	0.153319	0.155561	0.183585	0.186075	0.185826	0.186698	0.183709	0.183709	0.196911	0.174866	0.171752	0.149334	0.132021	0.123801	0.119317	0.110475	0.104372	0.0888031	0.0825757	0.0607797	0.0559223	0.052684	0.0493212	0.0458339	0.0417238	0.0383609	0.0354963	0.0323826
A3A_PLV_G25 rep.1	A	0.00074173	0.879061	0.000593384	0.00100134	0.00107551	0.000964249	0.00111259	0.00304109	0.893488	0.000704643	0.889371	0.00100134	0.887813	0.00103842	0.00322652	0.00682391	0.00667557	0.00263314	0.00118677	0.00129803	0.000815903	0.000593384	0.00278149	0.887554	0.896937	0.900905	0.000704643	0.909249	0.000259605	0.922267	0.00074173	0.00074173	0.000482124	0.000815903	0.00122385	0.00178015	0.960911	0.962061	0.000445038	0.000852989
	T	0.00144637	0.00100134	0.884921	0.00152055	0.884105	0.0096054	0.891596	0.00126094	0.000593384	0.0112001	0.000667557	0.000890076	0.00215102	0.00611927	0.301773	0.312194	0.290165	0.265243	0.19667	0.180722	0.135848	0.87513	0.201194	0.00152055	0.000111259	0.000519211	0.000852989	0.000556297	0.000964249	0.000370865	0.000927162	0.00107551	0.000667557	0.953753	0.000890076	0.000667557	0.00063047	0.000593384	0.000815903	0.000704643
	C	0.878245	0.000445038	0.000407951	0.000704643	0.000445038	0.877429	0.000482124	0.00100134	0.000296692	0.879283	0.000927162	0.000927162	0.000111259	0.000222519	0.556149	0.548843	0.570501	0.599688	0.669634	0.680611	0.709094	0.000519211	0.669189	0.000890076	0.000852989	0.000296692	0.000445038	0.000407951	0.00074173	0.000370865	0.000222519	0.000222519	0.000445038	0.000259605	0.000222519	0.000407951	0.000296692	0.00118677	0.000593384	0.000296692
	G	0.000333778	0.000222519	0.000333778	0.883103	0.000445038	0.000815903	0.000593384	0.890595	0.000815903	0.000445038	0.000370865	0.89167	0.00300401	0.884661	0.00827029	0.00118677	0.00241062	0.00170598	0.00103842	0.000370865	0.000370865	0.000296692	0.0090491	0.000296692	0.000519211	0.000519211	0.903835	0.000407951	0.913292	0.000482124	0.927867	0.940995	0.94908	0.000445038	0.955682	0.956831	0.000333778	0.00063047	0.964805	0.968031
	N	3.70865e-05	0	0	0	0	0	0	0	0	0	0	0	0	0	0	0	0	0	0	0	0	0	0	0	0	0	0	0	0	0	0	0	0	0	0	0	0	0	0	0
	-	0.119196	0.11927	0.113744	0.11367	0.11393	0.111185	0.106216	0.104102	0.104806	0.108367	0.108663	0.105511	0.10692	0.107959	0.130582	0.130952	0.130248	0.13073	0.131472	0.136997	0.153872	0.123461	0.117787	0.109739	0.10158	0.09776	0.0941626	0.0893784	0.0847426	0.0765094	0.0702418	0.0569648	0.049325	0.0447263	0.0419819	0.040313	0.0378282	0.0355289	0.0333408	0.0301142
A3A_PLV_G25 rep.2	A	0.000723113	0.965685	0.000394425	0.000328688	0.000525901	0.000854588	0.000657376	0.00427294	0.948725	0.000788851	0.943926	0.000197213	0.937418	0.000657376	0.00289245	0.00690245	0.00861162	0.0031554	0.00144623	0.000657376	0.000591638	0.0010518	0.000788851	0.931107	0.933276	0.930121	0.000328688	0.941954	0.00026295	0.955824	0.000197213	6.57376e-05	0.000328688	0.000328688	0.000920326	0.000986064	0.982514	0.982908	0.000460163	0.000460163
	T	0.00118328	0.00026295	0.964304	0.00124901	0.960295	0.00782277	0.953261	0.000723113	0.000328688	0.00801998	0.000328688	0.000723113	0.00144623	0.00387852	0.307126	0.319419	0.293913	0.264199	0.18492	0.164015	0.122009	0.923153	0.195964	0.00177491	0.000525901	0.000657376	0.00131475	0.000197213	0.000657376	6.57376e-05	0.00151196	0.000986064	0.000657376	0.979687	0.000854588	0.000986064	0.000131475	0.000328688	0.00131475	0.00144623
	C	0.965554	0.000920326	0.000131475	0.000197213	0.00026295	0.951354	0.000525901	0.000197213	0.000591638	0.937418	0.000854588	0.000525901	0.000131475	0.000854588	0.600776	0.590323	0.612083	0.649619	0.730936	0.749803	0.775112	0.000525901	0.724362	0.00138049	0.000854588	0.000197213	0.000394425	0.000131475	0.000460163	0.000394425	0.000131475	6.57376e-05	0.000394425	0.00026295	0.000197213	6.57376e-05	0.00026295	0.00151196	0.000197213	0.000197213
	G	0.000131475	0.000394425	0.000657376	0.961544	0.000723113	0.000788851	0.000460163	0.945832	0.000657376	0.00026295	0.00131475	0.94248	0.00276098	0.935051	0.00841441	0.00177491	0.00302393	0.000854588	0.000986064	0	0.000328688	0.000657376	0.00788851	0.00282672	0.00808572	0.0144623	0.945964	0.0076913	0.951157	0.00591638	0.962004	0.976992	0.978898	0.000986064	0.980805	0.982448	0.00243229	0.00177491	0.984946	0.985538
	N	0	0	0	0	0	0	0	0	0	0	0	0	0	0	0	0	0	0	0	0	0	0	0	0	0	0	0	0	0	0	0	0	0	0	0	0	0	0	0	0
	-	0.0324086	0.0327373	0.0345122	0.0366816	0.0381935	0.0391796	0.045096	0.0489745	0.0496976	0.0535104	0.0535761	0.0560742	0.0582435	0.0595582	0.0807915	0.0815803	0.0823692	0.082172	0.0817118	0.0855246	0.101959	0.0746121	0.0709966	0.0629109	0.0572574	0.0545622	0.0519984	0.0500263	0.0474625	0.0377991	0.0361557	0.0218906	0.0197213	0.0187352	0.0172232	0.0155141	0.0146595	0.0134762	0.0130818	0.0123587
A3A_PLV_G25 rep.3	A	0.000589883	0.957528	0.000221206	0.000589883	0.000368677	0.000368677	0.000884825	0.00294942	0.946394	0.000589883	0.941896	0.000589883	0.934228	0.000442413	0.002507	0.00553016	0.00840584	0.00132724	0.00132724	0.00110603	0.00081109	0.000663619	0.00132724	0.925085	0.927518	0.917048	0.000368677	0.93644	7.37354e-05	0.952736	0.000147471	0.000516148	0.000294942	7.37354e-05	0.000516148	0.00110603	0.984147	0.983999	0	0.000221206
	T	0.0012535	0.000516148	0.957233	0.000737354	0.952367	0.00884825	0.948459	0.00081109	0.000294942	0.00980681	7.37354e-05	0.00081109	0.00184339	0.00560389	0.258516	0.266996	0.242811	0.220248	0.154623	0.13995	0.10699	0.919112	0.16878	0.000958561	0.000221206	0.000442413	0.0010323	0.000147471	0.000663619	0.000147471	0.00154844	0.000884825	0.000737354	0.98046	0.000589883	0.00110603	0.000221206	7.37354e-05	0.000958561	0.000663619
	C	0.959298	0.000958561	7.37354e-05	0.000294942	0.000147471	0.942413	0.000294942	0.000442413	0	0.933638	0.000663619	7.37354e-05	0	0.000368677	0.64489	0.638475	0.662513	0.69385	0.758	0.769134	0.78602	0.000368677	0.749078	0.00117977	0.00081109	0.000147471	0.000147471	0.000147471	0.000294942	0.000147471	0.000294942	0.000147471	0.000147471	0.000221206	0.000221206	0	7.37354e-05	0.0010323	7.37354e-05	0.000221206
	G	7.37354e-05	0.00110603	0.000589883	0.955538	0.000589883	0.000884825	0.000368677	0.944772	0.00081109	0.000589883	0.00110603	0.938947	0.0035393	0.930836	0.00884825	0.00258074	0.00221206	0.000589883	0.000958561	0.000442413	0.000516148	0.0012535	0.00626751	0.00523522	0.0113553	0.0241852	0.943961	0.0122401	0.950081	0.00752101	0.960183	0.977879	0.979428	0.000737354	0.981566	0.983041	0.00199086	0.00221206	0.986875	0.988645
	N	0	0	0	0	0	0	0	0	0	0	0	0	0	0	0	0	0	0	0	0	0	0	0	0	0	0	0	0	0	0	0	0	0	0	0	0	0	0	0	0
	-	0.0387848	0.0398909	0.0418817	0.0428403	0.0465271	0.0474856	0.0499926	0.0510249	0.0524996	0.0553753	0.0562601	0.0595782	0.0603893	0.0627489	0.0852382	0.0864179	0.0840584	0.0839847	0.0850907	0.0893673	0.105663	0.078602	0.0745465	0.0675417	0.0600944	0.0581773	0.0544905	0.0510249	0.0488866	0.0394485	0.0378263	0.0205722	0.0193924	0.0185076	0.0171066	0.0147471	0.0135673	0.0126825	0.0120926	0.0102492
VEGFA site2
	Nucleotide	C	G	C	G	A	G	C	C	C	C	G	A	C	C	C	C	C	T	C	C	A	C	C	C	C	G	C	C	T	C	C	G	G	G	C	G	C	G	G	G
Untreated rep.1	A	0.00114902	0.000940105	0.000543172	0.000543172	0.99812	0.000438716	0.000543172	0.000396933	0.000417824	0.00085654	0.000605845	0.998517	8.35649e-05	0.000731193	0.000731193	0.000417824	0.000835649	0.000564063	0.000376042	0.000208912	0.998705	0.000396933	0.000459607	0.000814758	0.000417824	0.00114902	0.000188021	0.000710301	0.000543172	0.000188021	0.000480498	0.000459607	0.000626737	0.000313368	0.000313368	0.000647628	0.000396933	0.000438716	0.000376042	0.000731193
	T	0.00068941	0.000626737	0.000835649	0.000376042	0.000292477	0.000668519	0.000752084	0.000626737	0.000459607	0.00104456	0.000271586	0.000396933	0.000731193	0.00085654	0.000940105	0.000668519	0.000731193	0.998099	0.000814758	0.000605845	0.000501389	0.000647628	0.000793866	0.000543172	0.00106545	0.000292477	0.000564063	0.000229803	0.998266	0.000459607	0.000793866	0.000626737	0.000438716	0.000229803	0.000543172	0.000396933	0.000543172	0.000584954	0.000459607	0.000438716
	C	0.994631	0.000480498	0.996845	0.000438716	0.000417824	0.000396933	0.998162	0.998517	0.998579	0.997347	0.000313368	0.000188021	0.998433	0.99766	0.997535	0.998224	0.997451	0.000480498	0.998329	0.998705	0.000208912	0.998182	0.998329	0.998162	0.997869	2.08912e-05	0.998538	0.998308	0.000564063	0.998788	0.997806	0.000229803	0.000125347	0.000104456	0.99835	0.00052228	0.998433	0.000501389	0.000229803	0.000480498
	G	0.000313368	0.996177	0.000417824	0.997284	0.000376042	0.998036	0.000292477	0.000208912	0.000271586	0.000188021	0.998496	0.000501389	0.000396933	0.000396933	0.000438716	0.000313368	0.000229803	0.000564063	0.000208912	0.000208912	0.000250695	0.000459607	0.00016713	0.000188021	0.000146239	0.99835	0.00016713	0.000188021	8.35649e-05	0.000104456	0.000396933	0.998224	0.998391	0.998809	0.000271586	0.998078	0.000250695	0.997994	0.998496	0.99789
	N	0	0	0	0	0	0	0	0	0	0	0	0	0	0	0	0	0	0	0	0	0	0	0	0	0	0	0	0	0	0	0	0	0	0	0	0	0	0	0	0
	-	0.00321725	0.00177575	0.00135793	0.00135793	0.000793866	0.000459607	0.000250695	0.000250695	0.000271586	0.000564063	0.000313368	0.000396933	0.000355151	0.000355151	0.000355151	0.000376042	0.000752084	0.000292477	0.000271586	0.000271586	0.00033426	0.000313368	0.000250695	0.000292477	0.000501389	0.000188021	0.000543172	0.000564063	0.000543172	0.000459607	0.00052228	0.000459607	0.000417824	0.000543172	0.00052228	0.000355151	0.000376042	0.000480498	0.000438716	0.000459607
Untreated rep.2	A	0.000810272	0.000934929	0.000498629	0.000311643	0.997694	0.000498629	6.23286e-05	0.000124657	6.23286e-05	0.000623286	0.000810272	0.99894	0	0.0004363	0.000810272	0.000498629	0.0004363	0.000373972	0.000249314	0.000498629	0.998753	0.000373972	0.0004363	0.0004363	0.000498629	0.00118424	0	0.000249314	0.000124657	6.23286e-05	0.000311643	0.000249314	0.000373972	0.000249314	0.000124657	0.000747943	0.000186986	0.000498629	0.000311643	0.000249314
	T	0.000311643	0.000560957	0.000124657	0.000311643	0.0004363	0.000685615	0.000747943	0.000249314	0.0004363	0.000934929	0.000186986	0.000186986	0.00124657	0.00124657	0.00155821	0.00186986	0.00199452	0.998068	0.00124657	0.000934929	6.23286e-05	0.000311643	0.000747943	0.0008726	0.00149589	0.000623286	0.000311643	0.000186986	0.998317	0.000186986	0.000498629	0.000124657	6.23286e-05	0.000311643	0.000249314	0.000124657	0.000623286	0.000560957	0.000124657	0.000124657
	C	0.993892	0.000249314	0.995575	0.000373972	0	0.000186986	0.998629	0.999003	0.998878	0.996821	0.000124657	0.000249314	0.997818	0.997445	0.997008	0.996884	0.996198	0.000623286	0.997818	0.997694	0.000124657	0.998504	0.997881	0.997881	0.99626	0	0.999003	0.99894	0.0004363	0.99894	0.998442	6.23286e-05	0	0	0.999065	6.23286e-05	0.998504	6.23286e-05	0	6.23286e-05
	G	6.23286e-05	0.993642	0.000124657	0.996011	0.00105959	0.998068	0.000124657	6.23286e-05	6.23286e-05	0.000124657	0.998379	0.000124657	0.000311643	0.000249314	0	0.000124657	0.000373972	0.000311643	6.23286e-05	0.000249314	0.000311643	6.23286e-05	0.000249314	6.23286e-05	0.000124657	0.997569	0.000124657	6.23286e-05	0.000498629	0.000186986	0.000124657	0.999065	0.999127	0.999003	0.000124657	0.998753	0.000373972	0.998566	0.99919	0.99919
	N	0	0	0	0	0	0	0	0	0	0	0	0	0	0	0	0	0	0	0	0	0	0	0	0	0	0	0	0	0	0	0	0	0	0	0	0	0	0	0	0
	-	0.00492396	0.00461232	0.00367739	0.00299177	0.000810272	0.000560957	0.0004363	0.000560957	0.000560957	0.00149589	0.000498629	0.000498629	0.000623286	0.000623286	0.000623286	0.000623286	0.000997258	0.000623286	0.000623286	0.000623286	0.000747943	0.000747943	0.000685615	0.000747943	0.00162054	0.000623286	0.000560957	0.000560957	0.000623286	0.000623286	0.000623286	0.000498629	0.0004363	0.0004363	0.0004363	0.000311643	0.000311643	0.000311643	0.000373972	0.000373972
Untreated rep.3	A	0.000341216	0.000892412	0.000131237	0.000131237	0.998478	0.000157484	0.000183732	7.87422e-05	0.000157484	0.000183732	0.000262474	0.999291	0.000131237	0.000131237	0.000209979	0.000288721	0.000734927	0.000131237	0.000183732	7.87422e-05	0.999134	0.000157484	0.000393711	7.87422e-05	0.000341216	0.00115489	0.00010499	7.87422e-05	0.00010499	0.00010499	0.000262474	0.000393711	7.87422e-05	0.000183732	7.87422e-05	0.000419959	0.00010499	0.000367464	5.24948e-05	0.000288721
	T	0.000183732	0.000419959	0.000209979	0.000341216	0.00010499	0.000524948	0.000314969	0.000262474	0.000209979	0.000918659	0.00010499	5.24948e-05	0.00070868	0.00133862	0.00146985	0.00146985	0.00125988	0.99853	0.00102365	0.00070868	0.000131237	0.000314969	0.000367464	0.000262474	0.000918659	0.00010499	0.000236227	5.24948e-05	0.999213	0.000183732	0.000446206	0.000314969	7.87422e-05	0.000288721	0.000341216	0.000131237	0.000498701	0.000498701	0.000288721	0.00010499
	C	0.997034	0.000209979	0.997795	0.000288721	0.000157484	0.000262474	0.999239	0.999423	0.999291	0.997874	0.00010499	0	0.998845	0.99811	0.997979	0.997821	0.99706	0.00081367	0.998425	0.998793	0.000131237	0.999081	0.998898	0.99916	0.997979	0	0.999318	0.999554	0.000446206	0.999501	0.999029	2.62474e-05	0	0.00010499	0.99937	0.000157484	0.998976	2.62474e-05	2.62474e-05	5.24948e-05
	G	0.000183732	0.996562	0.000157484	0.997611	0.000656185	0.998583	2.62474e-05	0	0.00010499	2.62474e-05	0.999265	0.000314969	0	0.00010499	2.62474e-05	5.24948e-05	5.24948e-05	0.000157484	2.62474e-05	2.62474e-05	0.000262474	0.00010499	0	0.000157484	0	0.998451	7.87422e-05	5.24948e-05	2.62474e-05	2.62474e-05	7.87422e-05	0.999081	0.999659	0.999186	2.62474e-05	0.999108	0.000236227	0.998924	0.999501	0.999423
	N	0	0	0	0	0	0	0	0	0	0	0	0	0	0	0	0	0	0	0	0	0	0	0	0	0	0	0	0	0	0	0	0	0	0	0	0	0	0	0	0
	-	0.00225728	0.00191606	0.00170608	0.00162734	0.00060369	0.000472453	0.000236227	0.000236227	0.000236227	0.000997402	0.000262474	0.000341216	0.000314969	0.000314969	0.000314969	0.000367464	0.000892412	0.000367464	0.000341216	0.000393711	0.000341216	0.000341216	0.000341216	0.000341216	0.000761175	0.000288721	0.000262474	0.000262474	0.000209979	0.000183732	0.000183732	0.000183732	0.000183732	0.000236227	0.000183732	0.000183732	0.000183732	0.000183732	0.000131237	0.000131237
A3A rep.1	A	0.00117291	0.00166477	0.00113507	0.00681044	0.947597	0.0015891	0.00132425	0.000416194	0.000983731	0.00109724	0.0223988	0.883163	0.00143776	0.0015891	0.00378358	0.00934544	0.0030647	0.00124858	0.00756716	0.00249716	0.890692	0.000870223	0.000870223	0.00174045	0.000794552	0.000908059	0.000378358	0.000983731	0.000567537	0.000302686	0.000567537	0.000567537	0.000794552	0.000340522	0.000227015	0.000832387	0.000227015	0.000983731	7.56716e-05	0.000643208
	T	0.010821	0.00174045	0.0133182	0.00109724	0.000832387	0.00121075	0.00711313	0.00938328	0.0174801	0.0587212	0.00238365	0.00139992	0.105032	0.198411	0.229398	0.221869	0.217102	0.864434	0.205335	0.177601	3.78358e-05	0.00908059	0.0194854	0.0337117	0.0446462	0.000416194	0.00476731	0.0014756	0.968634	0.00786984	0.00499432	0.000567537	0.000302686	0.000113507	0.00143776	0.000264851	0.00117291	0.000605373	0.000189179	0.000189179
	C	0.968029	0.000302686	0.957397	0.000605373	0.0015891	0.00045403	0.934506	0.919902	0.898297	0.847295	0.000227015	0.000189179	0.77692	0.678585	0.640219	0.636701	0.629701	0.000340522	0.647181	0.676012	0.000378358	0.884298	0.879871	0.868975	0.864775	0.000227015	0.938252	0.951305	0.000264851	0.962164	0.96417	0.000113507	0.000264851	0.000151343	0.975861	0.000643208	0.97972	0.000227015	0.000151343	0.00045403
	G	0.00128642	0.970639	0.00136209	0.951759	0.00113507	0.944192	0.0010594	0.000529701	0.000794552	0.00143776	0.873099	0.00121075	0.00109724	0.0014756	0.00257283	0.00136209	0.00488082	0.000643208	0.00472947	0.000605373	0.000416194	0.000491865	0.000264851	0.000643208	0.000491865	0.932425	0.000378358	0.000113507	0.000529701	0.000151343	0.000681044	0.972645	0.975293	0.976504	7.56716e-05	0.978169	0.000227015	0.981082	0.985168	0.985774
	N	0	0	0	0	0	0	0	0	0	0	0	0	0	0	0	0	0	0	0	0	0	0	0	0	0	0	0	0	0	0	0	0	0	0	0	0	0	0	0	0
	-	0.0186909	0.0256527	0.0267877	0.0397276	0.048846	0.0525539	0.055997	0.0697692	0.0824442	0.0914491	0.101892	0.114037	0.115513	0.119939	0.124026	0.130723	0.145252	0.133333	0.135187	0.143284	0.108475	0.105259	0.0995081	0.09493	0.0892925	0.0660235	0.056224	0.0461218	0.0300038	0.0295119	0.0295876	0.0261067	0.0233447	0.0228907	0.0223988	0.0200908	0.018653	0.0171018	0.0144154	0.0129398
A3A rep.2	A	0.00090799	0.00297619	0.000756659	0.00892857	0.946328	0.00232042	0.00116021	0.00025222	0.000453995	0.00100888	0.0259786	0.870107	0.00110977	0.00171509	0.00453995	0.00696126	0.00393462	0.000453995	0.00776836	0.00141243	0.884685	0.000201776	0.000554883	0.000756659	0.00121065	0.000958434	0.000403551	0.000201776	0.000201776	0.000201776	0.000151332	0.000453995	0.000353107	0.000100888	0.000151332	0.00100888	0.000403551	0.000353107	0.000151332	0.000353107
	T	0.0146287	0.000958434	0.0152341	0.00090799	0.000655771	0.000655771	0.00680993	0.0100888	0.0228006	0.072841	0.00221953	0.00156376	0.130095	0.228158	0.262107	0.257768	0.250454	0.857143	0.2386	0.202633	5.04439e-05	0.0122579	0.0257768	0.0442393	0.0589689	0.00025222	0.0045904	0.00110977	0.953087	0.0128632	0.00670904	0.000201776	0.000100888	0.000100888	0.000100888	0.000100888	0.000554883	0.000554883	0.00025222	0.000353107
	C	0.967111	0.000100888	0.95904	0.000302663	0.00110977	0.000302663	0.933162	0.914195	0.888115	0.824304	0.000756659	0.000151332	0.740214	0.637157	0.593523	0.591757	0.586864	0.000655771	0.604268	0.637661	0.000201776	0.877018	0.867131	0.852956	0.841707	0	0.924485	0.936844	0.00025222	0.941233	0.948245	0	0	0.000100888	0.961461	5.04439e-05	0.96479	0	5.04439e-05	0
	G	0.000353107	0.973769	0.00025222	0.951877	0.00166465	0.941536	0.000353107	0.000151332	0.000353107	0.00121065	0.857546	0.000201776	0.000605327	0.00116021	0.0028753	0.00181598	0.0049435	0.00121065	0.00625504	0.000605327	0.000403551	0.00025222	0.000504439	0.000201776	0.000201776	0.919744	0.000151332	5.04439e-05	0.00025222	0.000100888	0.000151332	0.956669	0.959594	0.960301	0.000100888	0.962772	0.000151332	0.966909	0.971146	0.971651
	N	0	0	0	0	0	0	0	0	0	0	0	0	0	0	0	0	0	0	0	0	0	0	0	0	0	0	0	0	0	0	0	0	0	0	0	0	0	0	0	0
	-	0.0169996	0.0221953	0.0247175	0.0379843	0.0502421	0.0551856	0.0585149	0.0753128	0.0882768	0.100636	0.113499	0.127976	0.127976	0.13181	0.136955	0.141697	0.153803	0.140537	0.143109	0.157688	0.114659	0.11027	0.106033	0.101846	0.0979116	0.0790456	0.0703692	0.0617938	0.0462066	0.0456013	0.0447437	0.0426755	0.0399516	0.0393967	0.038186	0.0360674	0.0341001	0.0321832	0.0283999	0.0276433
A3A rep.3	A	0.000678357	0.00149239	0.000678357	0.00661398	0.949089	0.00108537	0.00101754	0.000644439	0.00122104	0.00105145	0.0224536	0.880813	0.000881864	0.00162806	0.00457891	0.0103789	0.00281518	0.000169589	0.00847946	0.00210291	0.894278	0.000407014	0.000339179	0.000305261	0.000610521	0.000814028	0.000135671	0.000203507	0.000169589	0.000271343	0.000271343	0.000542686	0.000237425	0.000407014	0.000135671	0.00142455	0.000135671	0.000407014	0.000271343	0.000407014
	T	0.00980226	0.000576603	0.010311	0.00142455	0.000576603	0.00118712	0.0053251	0.00695316	0.0156361	0.0571177	0.00135671	0.000814028	0.10467	0.190483	0.219923	0.211647	0.210325	0.868433	0.19886	0.168673	0.000203507	0.00797069	0.0195367	0.0364617	0.0479598	0.000271343	0.00362921	0.0009497	0.956144	0.0100058	0.00603738	0.000237425	0.000101754	0.000339179	0.000576603	6.78357e-05	0.000610521	0.000712275	0.000135671	0.000203507
	C	0.969677	0.000271343	0.962317	0.000339179	0.000407014	0.000407014	0.936709	0.919716	0.899332	0.84815	0.000712275	0.000339179	0.775498	0.684123	0.64739	0.645151	0.640199	0.000678357	0.655632	0.689923	0.000305261	0.890038	0.880677	0.868636	0.861412	0.000135671	0.92996	0.941254	0.000203507	0.946512	0.951362	0.000305261	0	3.39179e-05	0.963403	6.78357e-05	0.967744	0.000101754	0.000101754	0.000101754
	G	0.000508768	0.97256	0.00047485	0.95299	0.00149239	0.94485	0.000508768	0.000746193	0.000339179	0.00125496	0.870909	0.000678357	0.000576603	0.0013228	0.00291694	0.0015263	0.0043754	0.000440932	0.00515551	0.000339179	0.000169589	0.000101754	0.00047485	0.000407014	0.000271343	0.925042	0.000305261	6.78357e-05	0.000135671	0.000271343	6.78357e-05	0.959299	0.962758	0.963437	0.000271343	0.966252	0.000169589	0.969474	0.973714	0.974663
	N	0	0	0	0	0	0	0	0	0	0	0	0	0	0	0	0	0	0	0	0	0	0	0	0	0	0	0	0	0	0	0	0	0	0	0	0	0	0	0	0
	-	0.0193332	0.0250992	0.0262185	0.0386324	0.0484347	0.0524709	0.0564393	0.0719398	0.0834718	0.0924261	0.104569	0.117356	0.118373	0.122443	0.125191	0.131296	0.142285	0.130278	0.131873	0.138961	0.105044	0.101482	0.0989723	0.0941899	0.0897466	0.0737374	0.0659702	0.0575247	0.043347	0.04294	0.0422616	0.039616	0.0369026	0.0357833	0.0356137	0.032188	0.0313401	0.029305	0.0257776	0.0246244
A3A_PLV_G25 rep.1	A	0.000817595	0.00130815	0.000817595	0.0026163	0.987818	0.000899354	0.000572316	0.000981114	0.000817595	0.00122639	0.0112828	0.956913	0.00171695	0.00335214	0.00498733	0.00883002	0.00490557	0.000899354	0.00245278	0.00155343	0.947265	0.00114463	0.00106287	0.00114463	0.00130815	0.000981114	0.000490557	0.000654076	0.000408797	0.000327038	0.000408797	0.000654076	0.000817595	0.000572316	0	0.000981114	0.000817595	0.000735835	8.17595e-05	0.000899354
	T	0.0060502	0.000735835	0.00457853	0.000327038	0.000490557	0.000817595	0.00359742	0.0106287	0.0192135	0.0667975	0.00179871	0.00220751	0.118306	0.365874	0.383861	0.373641	0.366119	0.941051	0.290655	0.226555	0.000245278	0.0445589	0.047257	0.0765269	0.0913253	0.000245278	0.00744011	0.000245278	0.983648	0.00171695	0.00130815	0.000654076	0.000572316	0.000163519	0.000572316	0.000572316	0.000245278	0.000654076	0.000163519	0.000163519
	C	0.987654	0.000572316	0.987491	0.000654076	0.000490557	0.000327038	0.982095	0.969177	0.956504	0.903524	0.000327038	0.000163519	0.838116	0.582863	0.554166	0.560625	0.554983	0.000490557	0.647698	0.706565	0.000327038	0.902216	0.90197	0.871638	0.857657	0.000163519	0.959856	0.972774	0.000245278	0.982503	0.983076	8.17595e-05	0	8.17595e-05	0.988554	0.000163519	0.989862	0.000163519	8.17595e-05	0.000572316
	G	0.000163519	0.991006	0.000490557	0.987327	0.000327038	0.986346	0.000654076	0.000490557	0.000163519	0.000245278	0.953888	0.000735835	0.000899354	0.00155343	0.00572316	0.00286158	0.00793067	0.00138991	0.00163519	0.000654076	0.000408797	0.000735835	0.000408797	0.000490557	0.000654076	0.963781	0.000245278	0.000490557	0.000245278	0	0.000245278	0.985774	0.987573	0.988472	0.000490557	0.989044	8.17595e-05	0.990679	0.992723	0.991742
	N	0	0	0	0	0	0	0	0	0	0	0	0	0	0	0	0	0	0	0	0	0	0	0	0	0	0	0	0	0	0	0	0	0	0	0	0	0	0	0	0
	-	0.00531437	0.00637724	0.00662252	0.0090753	0.010874	0.0116098	0.0130815	0.0187229	0.0233014	0.028207	0.0327038	0.0399804	0.0409615	0.0463576	0.0512632	0.054043	0.0660616	0.0561688	0.0575587	0.0646717	0.0517537	0.0513449	0.049301	0.0502003	0.0490557	0.0348295	0.031968	0.025836	0.0154525	0.0154525	0.014962	0.0128362	0.0110375	0.0107105	0.0103835	0.00923882	0.00899354	0.00776715	0.00694955	0.00662252
A3A_PLV_G25 rep.2	A	0.00028489	0.00249279	0.000356113	0.00256401	0.982835	0.00128201	0.000391724	0.000249279	0.000427335	0.000641003	0.0129625	0.94904	0.000890282	0.0018874	0.00484313	0.0115381	0.00587586	0.000213668	0.00235034	0.00121078	0.942844	0.00113956	0.000819059	0.000925893	0.00135323	0.00170934	0.000356113	0.000142445	0.000356113	3.56113e-05	0	0.000391724	0.000320501	7.12225e-05	0.000142445	0.00085467	7.12225e-05	0.000178056	0.000249279	0.000605392
	T	0.00673053	0.000249279	0.00594708	0.000534169	0.000249279	0.000676614	0.00309818	0.0124639	0.0246786	0.078879	0.00213668	0.00178056	0.157224	0.431573	0.449058	0.436167	0.428297	0.937538	0.346498	0.270111	0.000213668	0.0554111	0.0650974	0.0994979	0.110324	7.12225e-05	0.00918771	0.00160251	0.974289	0.00270646	0.00113956	0.000213668	0.000178056	0.000320501	0.000356113	0.000142445	0.000356113	0.000997115	7.12225e-05	0.000320501
	C	0.986646	0.00028489	0.985257	0.000142445	0.000391724	0.000106834	0.979559	0.964887	0.946049	0.886186	0.00056978	0.000142445	0.792244	0.511627	0.482426	0.487589	0.483209	0.000783448	0.58577	0.658167	0.000106834	0.887326	0.87885	0.845625	0.835939	0.000178056	0.951996	0.964923	0.000320501	0.97233	0.974324	0.000106834	0.000142445	0.000142445	0.979096	0.000178056	0.981268	3.56113e-05	0.000142445	0.000106834
	G	0.000534169	0.989281	0.000249279	0.985613	0.00238595	0.982194	0.000249279	0.00056978	0.000676614	0.000534169	0.943948	0.000925893	0.00028489	0.00170934	0.00576903	0.00242157	0.0066237	0.000178056	0.00292012	0.000462946	0.000427335	0.00028489	0.000498558	0.000534169	0.000178056	0.956127	0.000391724	0.000178056	0.000106834	3.56113e-05	0.000213668	0.978063	0.978704	0.979132	7.12225e-05	0.97963	0.000178056	0.981731	0.983797	0.984046
	N	0	0	0	0	0	0	0	0	0	0	0	0	0	0	0	0	0	0	0	0	0	0	0	0	0	0	0	0	0	0	0	0	0	0	0	0	0	0	0	0
	-	0.00580464	0.00769203	0.00819059	0.0111463	0.0141377	0.0157402	0.0167017	0.0218297	0.0281685	0.0337595	0.0403832	0.0481108	0.0493572	0.0532032	0.0579039	0.0622841	0.0759944	0.061287	0.0624622	0.0700474	0.0564082	0.0558385	0.0547345	0.0534169	0.0522061	0.0419145	0.0380684	0.0331541	0.0249279	0.0248923	0.0243225	0.0212243	0.0206545	0.020334	0.020334	0.0191945	0.0181261	0.0170578	0.0157402	0.0149211
A3A_PLV_G25 rep.3	A	0.000239532	0.00119766	0.000287439	0.00325764	0.98376	0.00114976	0.000239532	0.000239532	0.000431158	0.00134138	0.0120245	0.953052	0.000718597	0.00162882	0.00603622	0.0152822	0.00512599	0.000622784	0.00301811	0.00177254	0.945674	0.000766504	0.000718597	0.000766504	0.00081441	0.000910223	0.000191626	0.000143719	0.000479065	0.000143719	4.79065e-05	0.000718597	0.000574878	0.000239532	9.5813e-05	0.00081441	0.000191626	0.000910223	0.000670691	0.000526971
	T	0.00670691	0.000431158	0.00507809	0.000622784	0.000574878	0.000910223	0.00383252	0.0108269	0.0221328	0.0691291	0.00234742	0.00210789	0.142905	0.406966	0.424068	0.406534	0.405097	0.940596	0.320207	0.254192	0.000143719	0.0480981	0.0590208	0.0864233	0.0992622	0.000239532	0.00785666	0.00172463	0.975616	0.00287439	0.00100604	0.000287439	0	9.5813e-05	0.000431158	9.5813e-05	0.000239532	0.000479065	0.000239532	0.000191626
	C	0.985005	0.000239532	0.985101	0.000287439	0.000287439	0.000622784	0.979592	0.968813	0.951806	0.89954	0.000335345	0.000143719	0.811775	0.541487	0.512264	0.518875	0.513893	0.000766504	0.616077	0.677062	0.000143719	0.898678	0.888761	0.862365	0.850723	9.5813e-05	0.955639	0.967088	0.000670691	0.973747	0.975711	0.000239532	0.000191626	4.79065e-05	0.981939	4.79065e-05	0.983999	0	4.79065e-05	9.5813e-05
	G	0.000239532	0.988934	0.000383252	0.98352	0.00095813	0.981748	9.5813e-05	9.5813e-05	0	0.000143719	0.949938	0.000670691	0.000574878	0.00143719	0.00555715	0.00397624	0.00780876	0.000383252	0.00234742	0.000526971	9.5813e-05	0.000479065	0.000239532	0.000239532	0.000479065	0.959375	0.000239532	4.79065e-05	0	4.79065e-05	0.000191626	0.978586	0.980502	0.981796	0.000143719	0.983424	0.000287439	0.98376	0.985149	0.985532
	N	0	0	0	0	0	0	0	0	0	0	0	0	0	0	0	0	0	0	0	0	0	0	0	0	0	0	0	0	0	0	0	0	0	0	0	0	0	0	0	0
	-	0.00780876	0.00919805	0.00915014	0.012312	0.0144199	0.0155696	0.0162403	0.0200249	0.02563	0.0298457	0.035355	0.0440261	0.0440261	0.0484814	0.0520744	0.055332	0.0680751	0.0576315	0.0583501	0.0664463	0.0539427	0.0519785	0.0512599	0.050206	0.0487209	0.0393791	0.0360736	0.0309955	0.0232346	0.0231867	0.023043	0.0201686	0.0187314	0.0178212	0.0173901	0.0156175	0.0152822	0.014851	0.0138929	0.0136533
CBE site11
	Nucleotide	A	C	T	T	C	T	C	A	T	G	G	T	T	C	A	C	A	C	C	C	A	T	G	A	C	G	A	A	C	A	T	G	G	G	G	G	C	A	T	C
Untreated rep.1	A	0.995966	0.000976562	0.000382133	0.000764266	0.000934103	0.000169837	0.000467052	0.994183	0	0.000127378	0.000212296	0	0.000127378	0	0.999321	0	0.999873	0.000127378	0.00055197	0.000254755	0.999703	4.24592e-05	0	0.998939	0.000212296	0.000127378	0.999873	0.999023	0.000169837	0.998811	0	0.000169837	0.000212296	8.49185e-05	0.000127378	0.000169837	8.49185e-05	0.326936	0	0.000339674
	T	4.24592e-05	0.000127378	0.996306	0.99724	0	0.998641	8.49185e-05	4.24592e-05	0.99966	0.000127378	0.000297215	0.999363	0.99966	8.49185e-05	8.49185e-05	0.000424592	4.24592e-05	0.00174083	0.000127378	0	8.49185e-05	0.99966	0.000127378	0.000297215	0.000212296	0.000212296	0.000127378	0.000721807	0.000467052	0.000934103	0.999448	8.49185e-05	0.000424592	0.000721807	0.000339674	0.000382133	0.000169837	4.24592e-05	0.99949	0.000382133
	C	8.49185e-05	0.996646	0.000212296	0.000297215	0.99775	0.000169837	0.999108	0.000297215	0.000169837	0	4.24592e-05	0.000212296	0.000127378	0.999915	0.000169837	0.99949	4.24592e-05	0.997962	0.999278	0.999703	0.000169837	0.000254755	0	8.49185e-05	0.999533	0	0	0	0.999236	0.000169837	0.000212296	4.24592e-05	0	0	4.24592e-05	4.24592e-05	0.99966	8.49185e-05	0.000382133	0.999278
	G	0.00152853	4.24592e-05	0.000891644	0.000382133	0.000212296	8.49185e-05	0	0.00526495	0.000127378	0.999745	0.999448	0.000424592	8.49185e-05	0	0.000424592	8.49185e-05	4.24592e-05	0.000127378	0	0	0	0	0.99983	0.000636889	0	0.99966	0	0.000254755	0.000127378	8.49185e-05	0.000339674	0.999703	0.999363	0.999193	0.99949	0.999108	8.49185e-05	0.672936	0.000127378	0
	N	0	0	0	0	0	0	0	0	0	0	0	0	0	0	0	0	0	0	0	0	0	0	0	0	0	0	0	0	0	0	0	0	0	0	0	0	0	0	0	0
	-	0.00237772	0.00220788	0.00220788	0.00131624	0.00110394	0.000934103	0.000339674	0.000212296	4.24592e-05	0	0	0	0	0	0	0	0	4.24592e-05	4.24592e-05	4.24592e-05	4.24592e-05	4.24592e-05	4.24592e-05	4.24592e-05	4.24592e-05	0	0	0	0	0	0	0	0	0	0	0.000297215	0	0	0	0
Untreated rep.2	A	0.996229	0.000998152	0.00077634	0.000480591	0.00107209	0.000406654	0.000850277	0.996969	3.69686e-05	0.000184843	0.000369686	7.39372e-05	7.39372e-05	7.39372e-05	0.999556	7.39372e-05	0.999519	3.69686e-05	0.000591497	0.000110906	0.999704	0	7.39372e-05	0.999261	3.69686e-05	0.000295749	0.999667	0.999261	7.39372e-05	0.998854	3.69686e-05	0.000110906	0.000184843	0.000184843	3.69686e-05	0.000332717	0.000184843	0.333087	3.69686e-05	0.000221811
	T	0	0.000110906	0.996044	0.997043	3.69686e-05	0.997671	0.000110906	0	0.999445	0.000369686	0.000332717	0.999261	0.999519	3.69686e-05	3.69686e-05	0.000369686	7.39372e-05	0.000739372	0.000184843	7.39372e-05	7.39372e-05	0.999741	7.39372e-05	0.000184843	0.000221811	0.000184843	0.000110906	0.000480591	0.000554529	0.000813309	0.999039	0.000147874	0.000739372	0.000332717	3.69686e-05	0.000591497	0.000332717	3.69686e-05	0.999667	0
	C	0.000110906	0.996192	0	0.000221811	0.997043	0.000110906	0.998595	0.000184843	0.00025878	3.69686e-05	0	0.000221811	0.000221811	0.999778	7.39372e-05	0.999519	0.000110906	0.999187	0.999224	0.999741	0.000184843	0.000184843	0	0.000110906	0.999704	3.69686e-05	3.69686e-05	3.69686e-05	0.999261	0.000184843	0.000221811	3.69686e-05	0	0	0	0	0.999409	3.69686e-05	0.000147874	0.999667
	G	0.000924214	7.39372e-05	0.000591497	0.000332717	0.000110906	0.000184843	0.000110906	0.00273567	0.000221811	0.999372	0.999261	0.000406654	0.000147874	7.39372e-05	0.000295749	3.69686e-05	0.00025878	3.69686e-05	0	3.69686e-05	0	3.69686e-05	0.999815	0.000406654	0	0.999445	0.000147874	0.000184843	7.39372e-05	0.000110906	0.000665434	0.999667	0.999039	0.999482	0.999926	0.998854	7.39372e-05	0.666802	0.000110906	0.000110906
	N	0	0	0	0	0	0	0	0	0	0	0	0	0	0	0	0	0	0	0	0	0	0	0	0	0	0	0	0	0	0	0	0	0	0	0	0	0	0	0	0
	-	0.00273567	0.00262477	0.0025878	0.00192237	0.00173752	0.00162662	0.000332717	0.000110906	3.69686e-05	3.69686e-05	3.69686e-05	3.69686e-05	3.69686e-05	3.69686e-05	3.69686e-05	0	3.69686e-05	0	0	3.69686e-05	3.69686e-05	3.69686e-05	3.69686e-05	3.69686e-05	3.69686e-05	3.69686e-05	3.69686e-05	3.69686e-05	3.69686e-05	3.69686e-05	3.69686e-05	3.69686e-05	3.69686e-05	0	0	0.000221811	0	3.69686e-05	3.69686e-05	0
Untreated rep.3	A	0.997009	0.000610389	0.000488311	0.000305194	0.000427272	6.10389e-05	0.00054935	0.996216	6.10389e-05	0.000366233	0.00054935	6.10389e-05	0.000122078	6.10389e-05	0.999512	0	0.99939	0.000183117	0.000915583	0.000244156	0.99939	0	6.10389e-05	0.998657	0.000122078	0.000183117	0.999817	0.999145	6.10389e-05	0.999023	0	0.000183117	0.000122078	0.000244156	0.000305194	0.000671428	0.000122078	0.337362	0.000122078	0.000244156
	T	0	0.000183117	0.997131	0.998291	0	0.998657	0.000183117	0.000183117	0.999512	0.000305194	0.000244156	0.99884	0.999512	0.000183117	0	0.000183117	0	0.00268571	0.000244156	6.10389e-05	0	0.999573	6.10389e-05	0.000244156	0.000610389	6.10389e-05	0	0.000610389	0.00054935	0.000732467	0.999206	0.000366233	0.000915583	0.00146493	0.000183117	0.000610389	0.00054935	6.10389e-05	0.999268	0.000427272
	C	0.000183117	0.997558	0.000122078	0.000244156	0.998596	0.000183117	0.998901	0.000183117	0.000122078	0	6.10389e-05	0.000366233	0.000183117	0.999512	0	0.999756	0.000183117	0.996948	0.998779	0.999512	0.000366233	0.000305194	0	0.000183117	0.999268	6.10389e-05	0	0	0.99939	0.000244156	0.000183117	0	0	6.10389e-05	0	0	0.998901	6.10389e-05	0.000427272	0.999206
	G	0.00122078	6.10389e-05	0.000671428	0.000244156	0.000122078	0.000305194	0	0.00311298	0.000183117	0.999206	0.999023	0.000610389	6.10389e-05	0.000122078	0.000366233	6.10389e-05	0.000366233	0.000183117	6.10389e-05	6.10389e-05	0.000183117	6.10389e-05	0.999817	0.000915583	0	0.999695	0.000122078	0.000183117	0	0	0.000610389	0.99939	0.998901	0.998169	0.99939	0.998047	0.000305194	0.662394	6.10389e-05	0
	N	0	0	0	0	0	0	0	0	0	0	0	0	0	0	0	0	0	0	0	0	0	0	0	0	0	0	0	0	0	0	0	0	0	0	0	0	0	0	0	0
	-	0.00158701	0.00158701	0.00158701	0.000915583	0.000854544	0.000793505	0.000366233	0.000305194	0.000122078	0.000122078	0.000122078	0.000122078	0.000122078	0.000122078	0.000122078	0	6.10389e-05	0	0	0.000122078	6.10389e-05	6.10389e-05	6.10389e-05	0	0	0	6.10389e-05	6.10389e-05	0	0	0	6.10389e-05	6.10389e-05	6.10389e-05	0.000122078	0.000671428	0.000122078	0.000122078	0.000122078	0.000122078
A3A rep.1	A	0.985058	0.00401111	0.00176312	0.000587708	0.00354094	0.000955026	0.00661172	0.971379	0.000205698	0.005833	0.00202759	0.000220391	0.000455474	0.0106081	0.947958	0.00622971	0.944697	0.00293854	0.00289446	0.00307077	0.947165	0.000279161	0.00151335	0.964914	0.000426088	0.00174843	0.972231	0.974684	0.000337932	0.98325	0.000205698	0.000470166	0.000293854	0.000191005	0.000132234	0.000440781	4.40781e-05	0.321814	0.000117542	5.87708e-05
	T	0.000235083	0.00191005	0.977123	0.977814	0.0315012	0.974699	0.0820881	0.000661172	0.970115	0.000910948	0.000955026	0.953468	0.952116	0.324856	0.000910948	0.275709	0.00107257	0.162722	0.229294	0.277178	5.87708e-05	0.952822	0.000293854	0.000132234	0.0292091	0.000132234	0.000102849	0.000279161	0.00148396	2.93854e-05	0.985278	0.000132234	0.000279161	0.000396703	0.000176312	8.81562e-05	0.000367318	5.87708e-05	0.996342	0.000455474
	C	7.34635e-05	0.978181	0.000602401	0.00016162	0.93976	0.000235083	0.881474	0.000764021	0.000220391	0.000102849	5.87708e-05	0.000191005	0.000205698	0.58593	0.000176312	0.661113	0.00016162	0.775525	0.708776	0.65553	0.000205698	0.000191005	7.34635e-05	0.000117542	0.934676	0.000308547	0.000176312	0.000102849	0.975493	0.000484859	0.000117542	1.46927e-05	2.93854e-05	2.93854e-05	1.46927e-05	0	0.994696	8.81562e-05	0.000132234	0.996915
	G	0.000220391	2.93854e-05	0.000719942	0.000337932	0.000690557	0.000337932	0.00104318	0.000308547	0.00016162	0.961476	0.958346	0.0014105	0.000499552	0.0224798	0.000426088	0.000955026	0.000411396	0.00246837	0.000969718	0.00545099	0.000220391	2.93854e-05	0.955349	0.000235083	0.00130765	0.967177	0.000205698	0.000264469	0.000205698	5.87708e-05	0.000176312	0.986688	0.987585	0.992345	0.993109	0.993638	0.000191005	0.673704	0	0
	N	0	0	0	0	0	0	0	0	0	0	0	1.46927e-05	0	0	0	0	0	0	0	0	0	0	0	0	0	0	0	0	0	0	0	0	0	0	0	0	0	0	0	0
	-	0.0144135	0.0158681	0.0197911	0.0210987	0.0245074	0.0237728	0.028783	0.0268876	0.0292972	0.0316775	0.0386124	0.0446952	0.0467228	0.0561261	0.0505282	0.0559939	0.0536577	0.0563465	0.0580656	0.0587708	0.0523501	0.0466787	0.0427705	0.0346013	0.0343809	0.0306343	0.0272843	0.024669	0.0224798	0.0161767	0.0142225	0.0126945	0.0118129	0.0070378	0.00656764	0.005833	0.00470166	0.00433435	0.00340871	0.00257122
A3A rep.2	A	0.951182	0.00114416	0.00114416	0.000381388	0.000762777	0.00114416	0.00572082	0.97254	0	0.00495805	0.000762777	0	0.000381388	0.00724638	0.95614	0.00533944	0.955378	0.00457666	0.00419527	0.00266972	0.958429	0	0.000381388	0.969108	0	0.000381388	0.975973	0.976354	0.000762777	0.982456	0	0	0.000381388	0.000381388	0.00114416	0.000762777	0.000381388	0.341724	0	0.000381388
	T	0.000381388	0.000762777	0.946224	0.961098	0.0320366	0.963005	0.0629291	0.000381388	0.976735	0.000762777	0.000381388	0.96415	0.961861	0.314645	0.000762777	0.254005	0.000762777	0.146072	0.214722	0.263921	0.000381388	0.959954	0	0.00114416	0.0240275	0.00114416	0.000762777	0.000381388	0.00266972	0	0.985889	0	0	0.000381388	0	0.000762777	0	0	0.99733	0.000762777
	C	0	0.950801	0.000762777	0	0.925629	0.000381388	0.90122	0	0	0.000381388	0.000381388	0	0	0.607933	0	0.694889	0	0.802822	0.734172	0.677727	0.000381388	0.000381388	0	0	0.945461	0.000381388	0.000762777	0.000762777	0.97521	0	0	0	0	0	0	0	0.995805	0	0	0.996949
	G	0.000762777	0	0.000762777	0.000381388	0.000762777	0	0.000381388	0.00266972	0	0.970252	0.96987	0	0	0.0232647	0.000381388	0.000381388	0	0.00228833	0.00152555	0.00991609	0	0.000381388	0.964531	0.00114416	0.00228833	0.973303	0.000381388	0.000381388	0	0	0.000762777	0.98894	0.990084	0.994279	0.994279	0.994279	0	0.655606	0	0
	N	0	0	0	0	0	0	0	0	0	0	0	0	0	0	0	0	0	0	0	0	0	0	0	0	0	0	0	0	0	0	0	0	0	0	0	0	0	0	0	0
	-	0.0476735	0.0472921	0.051106	0.0381388	0.0408085	0.0354691	0.0297483	0.0244088	0.0232647	0.0236461	0.0286041	0.0358505	0.0377574	0.0469108	0.0427155	0.0453852	0.0438596	0.044241	0.0453852	0.0457666	0.0408085	0.039283	0.0350877	0.0286041	0.0282227	0.0247902	0.0221205	0.0221205	0.0213577	0.0175439	0.0133486	0.0110603	0.00953471	0.00495805	0.00457666	0.00419527	0.00381388	0.00266972	0.00266972	0.00190694
A3A rep.3	A	0.958782	0.00159553	0.000797766	0.000664805	0.00265922	0.000664805	0.00664805	0.962505	0.000398883	0.00345699	0.00119665	0.000664805	0.000398883	0.00944023	0.941231	0.00731286	0.936844	0.0023933	0.00292514	0.00358995	0.943359	0.000265922	0.00159553	0.963835	0.000398883	0.00226034	0.970084	0.971147	0.000132961	0.980056	0.000132961	0.000265922	0.000398883	0.000398883	0.000265922	0.000664805	0	0.330009	0	0.000930727
	T	0	0.00226034	0.952267	0.962771	0.0303151	0.957851	0.0737934	0.000531844	0.963436	0.000797766	0.000797766	0.946816	0.94522	0.336923	0.00106369	0.271639	0.00146257	0.152107	0.224039	0.278819	0.000797766	0.950937	0	0.000930727	0.0303151	0.000132961	0.000664805	0.000531844	0.00199442	0.00132961	0.984577	0.000398883	0.00132961	0.00106369	0.000132961	0.000797766	0.000132961	0.000132961	0.994815	0.000265922
	C	0.000132961	0.955325	0.00119665	0.000797766	0.925542	0.000531844	0.881931	0.000398883	0	0	0	0.000398883	0.00119665	0.568541	0.000398883	0.659088	0.000664805	0.779019	0.709081	0.645792	0.000664805	0	0.000531844	0.000132961	0.934849	0.000132961	0.000930727	0.000797766	0.973674	0.000531844	0.000265922	0	0.000132961	0.000664805	0.000531844	0.000531844	0.99415	0.000398883	0.000398883	0.994815
	G	0.00226034	0.000531844	0.00146257	0.000664805	0.00212738	0.00106369	0.00119665	0.0023933	0.000930727	0.95958	0.954394	0.000265922	0.000265922	0.0227363	0.000531844	0.00106369	0.000398883	0.0030581	0.00106369	0.00731286	0.000531844	0.000398883	0.955325	0.00119665	0.00159553	0.967159	0.000797766	0.000531844	0	0.000398883	0.000531844	0.985906	0.984975	0.990028	0.991889	0.991092	0.000132961	0.664007	0.000132961	0
	N	0	0	0	0	0	0	0	0	0	0	0	0	0	0	0	0	0	0	0	0	0	0	0	0	0	0	0	0	0	0	0	0	0	0	0	0	0	0	0	0
	-	0.0388246	0.0402872	0.044276	0.0351017	0.0393565	0.0398883	0.0364313	0.034171	0.0352347	0.0361654	0.0436112	0.0518548	0.0529185	0.0623587	0.0567744	0.0608962	0.0606302	0.0634224	0.0628906	0.0644861	0.054647	0.0483978	0.0425475	0.0339051	0.0328414	0.0303151	0.0275229	0.0269911	0.0241989	0.0176838	0.0144928	0.0134291	0.0131631	0.0078447	0.0071799	0.00691397	0.00558436	0.0054514	0.00465364	0.00398883
A3A_PLV_G25 rep.1	A	0.997302	0.00378926	0.00103343	0.000306203	0.00329168	0.000554992	0.00220083	0.99424	0.000191377	0.00155015	0.000497579	5.7413e-05	0.000210514	0.00380839	0.987982	0.0070618	0.986546	0.00252617	0.002086	0.00235393	0.987006	0.000153101	0.000363615	0.991541	0.000344478	0.000593267	0.993761	0.994354	0.000306203	0.995675	0.000133964	0.000133964	0.000516717	0.000133964	0.000114826	0.000287065	0.000191377	0.327426	5.7413e-05	0.000191377
	T	1.91377e-05	0.000669818	0.994412	0.995905	0.00465045	0.994967	0.00995158	0.000172239	0.994412	0.000478441	0.00032534	0.990029	0.989474	0.32712	0.000554992	0.402809	0.000535854	0.160948	0.181961	0.288711	0	0.988594	0.000172239	0.000210514	0.0312135	0.000172239	3.82753e-05	3.82753e-05	0.000995158	1.91377e-05	0.99646	0.000114826	0.000363615	0.000363615	0.000153101	0.000172239	0.000516717	7.65506e-05	0.99912	0.000133964
	C	7.65506e-05	0.992919	0.000688956	9.56883e-05	0.987599	0.000287065	0.982719	0.000784644	9.56883e-05	3.82753e-05	7.65506e-05	0.000153101	0.000382753	0.647006	0.000114826	0.574187	5.7413e-05	0.818996	0.800834	0.688994	0.000114826	0.000287065	3.82753e-05	7.65506e-05	0.959332	1.91377e-05	5.7413e-05	3.82753e-05	0.993321	0.00032534	7.65506e-05	1.91377e-05	7.65506e-05	7.65506e-05	5.7413e-05	0	0.998507	0.000133964	0.000153101	0.999177
	G	0.000363615	0.000229652	0.000497579	0.000172239	0.000478441	9.56883e-05	0.000267927	0.000133964	0.000172239	0.992345	0.991675	0.000344478	3.82753e-05	0.00761679	0.000363615	0.00252617	0.000421028	0.00367443	0.0013205	0.00581785	9.56883e-05	3.82753e-05	0.989608	0.000191377	0.00110998	0.992575	0.000306203	0.000191377	3.82753e-05	0.000191377	0.000133964	0.996842	0.996249	0.99822	0.998622	0.998125	5.7413e-05	0.671655	5.7413e-05	0.000114826
	N	0	0	0	0	0	0	0	0	0	0	0	0	0	0	0	0	0	0	0	0	0	0	0	0	0	0	0	0	0	0	0	0	0	0	0	0	0	0	0	0
	-	0.00223911	0.00239221	0.00336823	0.00352133	0.00398063	0.00409546	0.00486096	0.00466959	0.00512889	0.0055882	0.00742541	0.00941573	0.00989417	0.0144489	0.010985	0.0134155	0.0124395	0.0138557	0.0137983	0.0141236	0.012784	0.0109276	0.00981762	0.0079804	0.00799954	0.00664077	0.00583699	0.00537768	0.00533941	0.00378926	0.00319599	0.00288979	0.0027941	0.00120567	0.00105257	0.00141619	0.000727231	0.000708093	0.000612405	0.000382753
A3A_PLV_G25 rep.2	A	0.977493	0.00110327	0.000220653	0.000882613	0.000882613	0.000441306	0.000882613	0.989409	0.000441306	0.00154457	0.000882613	0.000220653	0	0.00507502	0.990291	0.0070609	0.990291	0.00198588	0.00397176	0.00220653	0.987202	0	0.000220653	0.991174	0	0.00132392	0.994484	0.996028	0.000220653	0.995146	0	0.000661959	0.000882613	0.000220653	0.000220653	0.000882613	0.000220653	0.331862	0.000220653	0.000661959
	T	0	0.000220653	0.977714	0.984334	0.00353045	0.985216	0.00882613	0.000882613	0.994704	0.000220653	0.000220653	0.990953	0.990071	0.305384	0.000661959	0.39188	0	0.150044	0.167917	0.28376	0.000441306	0.989629	0.000220653	0	0.0313327	0	0.000220653	0.000441306	0.000220653	0.00132392	0.99669	0.000220653	0.00132392	0.000220653	0	0.000441306	0.000661959	0.000220653	0.999117	0.000441306
	C	0	0.978597	0.000661959	0.000661959	0.981465	0.000220653	0.984996	0.00110327	0.000220653	0.000220653	0	0.000220653	0	0.66902	0	0.587599	0	0.832524	0.815755	0.695499	0	0	0	0.000441306	0.960282	0.000220653	0.000220653	0	0.995366	0.000441306	0	0.000220653	0	0.000220653	0	0.000220653	0.998455	0	0.000220653	0.998676
	G	0.00286849	0.000661959	0.00132392	0.000441306	0.000661959	0.000441306	0.000220653	0.00441306	0	0.99316	0.992498	0.000220653	0.000661959	0.00728155	0	0.00308914	0.000220653	0.00485437	0.00110327	0.00529568	0.000441306	0	0.990071	0.000441306	0.000661959	0.99316	0.000441306	0	0.000441306	0.000220653	0.000441306	0.996028	0.994925	0.998455	0.998897	0.99669	0	0.667476	0	0
	N	0	0	0	0	0	0	0	0	0	0	0	0	0	0	0	0	0	0	0	0	0	0	0	0	0	0	0	0	0	0	0	0	0	0	0	0	0	0	0	0
	-	0.0196381	0.0194175	0.0200794	0.0136805	0.0134598	0.0136805	0.00507502	0.00419241	0.00463372	0.00485437	0.00639894	0.00838482	0.00926743	0.0132392	0.00904678	0.0103707	0.00948808	0.0105914	0.0112533	0.0132392	0.0119153	0.0103707	0.00948808	0.00794351	0.00772286	0.00529568	0.00463372	0.00353045	0.0037511	0.00286849	0.00286849	0.00286849	0.00286849	0.000882613	0.000882613	0.00176523	0.000661959	0.000441306	0.000441306	0.000220653
A3A_PLV_G25 rep.3	A	0.977605	0.00141069	0.000705343	0.00123435	0.00141069	0.000529007	0.00176336	0.989596	0.000176336	0.00123435	0.000881679	0	0.00105801	0.00352671	0.987656	0.00634809	0.985893	0.00299771	0.00141069	0.00282137	0.986775	0	0.000352671	0.992241	0	0.000352671	0.993652	0.993299	0	0.994534	0.000176336	0	0.00105801	0.000352671	0.000176336	0.00105801	0.000176336	0.335391	0.000705343	0.000529007
	T	0.000176336	0.00123435	0.977076	0.982719	0.00458473	0.983777	0.00775877	0.000176336	0.992947	0.000705343	0.000352671	0.987833	0.988009	0.305237	0.00123435	0.390231	0.000881679	0.156233	0.173514	0.281079	0.000352671	0.988891	0.000705343	0.000176336	0.0290954	0.000529007	0.000352671	0.000705343	0.00123435	0.00158702	0.995592	0.00123435	0.000881679	0.000529007	0.000176336	0.000529007	0.000176336	0.000176336	0.998237	0.000176336
	C	0.000352671	0.976724	0.000705343	0.000352671	0.977958	0.000176336	0.983424	0.000352671	0.000176336	0	0.000176336	0.000352671	0.000176336	0.670076	0	0.587551	0.000529007	0.823312	0.810968	0.696526	0.000352671	0.000176336	0.000176336	0.000352671	0.961911	0.000529007	0.000529007	0.000705343	0.994534	0.000352671	0.000176336	0	0.000352671	0	0.000705343	0.000705343	0.998237	0.000352671	0.000352671	0.998766
	G	0.00176336	0.000529007	0.000529007	0.000705343	0.000529007	0.000352671	0.000352671	0.00335038	0.000705343	0.991183	0.989244	0.00105801	0.000352671	0.00758244	0.000352671	0.00370305	0.000176336	0.00476107	0.00158702	0.00687709	0.000176336	0.000352671	0.989244	0.000352671	0.00158702	0.992947	0.000529007	0.000705343	0	0	0.00105801	0.995944	0.995239	0.997708	0.997531	0.995415	0.000529007	0.663199	0	0
	N	0	0	0	0	0	0	0	0	0	0	0	0	0	0	0	0	0	0	0	0	0	0	0	0	0	0	0	0	0	0	0	0	0	0	0	0	0	0	0	0
	-	0.0201023	0.0201023	0.020984	0.0149885	0.0155175	0.0151649	0.00670076	0.00652442	0.00599542	0.00687709	0.00934579	0.0107565	0.0104038	0.0135779	0.0107565	0.0121672	0.0125198	0.0126962	0.0125198	0.0126962	0.0123435	0.0105801	0.00952213	0.00687709	0.0074061	0.00564274	0.0049374	0.00458473	0.00423206	0.00352671	0.00299771	0.00282137	0.0024687	0.00141069	0.00141069	0.00229236	0.000881679	0.000881679	0.000705343	0.000529007
WFS
	Nucleotide	A	C	T	G	A	C	C	T	G	G	C	A	G	C	A	G	T	A	T	G	G	T	G	C	G	C	T	G	T	G	C	G	G	G	C	C	A	C	G	C
Untreated rep.1	A	0.99927	0	0	0	0.99927	0	0	0.00145985	0	0	0	0.99854	0	0	0.99927	0	0	1	0	0.00145985	0	0.00145985	0	0	0.00145985	0.00291971	0	0	0	0	0.000729927	0	0.000729927	0.00291971	0.00145985	0.00145985	0.99927	0	0	0.000729927
	T	0	0	1	0	0	0	0	0.99854	0	0	0.000729927	0	0	0	0.000729927	0	0.99854	0	1	0	0	0.99854	0	0.00218978	0	0	1	0	0.99854	0	0.00364964	0.00218978	0.00145985	0	0	0	0.000729927	0	0.000729927	0.000729927
	C	0	1	0	0	0	1	1	0	0	0	0.99781	0	0	0.99854	0	0	0	0	0	0	0	0	0.00145985	0.99781	0	0.99708	0	0	0	0	0.99562	0.000729927	0	0	0.99854	0.99854	0	0.99781	0	0.99708
	G	0.000729927	0	0	1	0.000729927	0	0	0	0.99854	0.99854	0	0	0.99854	0	0	1	0.00145985	0	0	0.99854	1	0	0.99854	0	0.99854	0	0	0.99927	0.00145985	1	0	0.99708	0.99781	0.99708	0	0	0	0.000729927	0.99781	0
	N	0	0	0	0	0	0	0	0	0	0	0	0	0	0	0	0	0	0	0	0	0	0	0	0	0	0	0	0	0	0	0	0	0	0	0	0	0	0	0	0
	-	0	0	0	0	0	0	0	0	0.00145985	0.00145985	0.00145985	0.00145985	0.00145985	0.00145985	0	0	0	0	0	0	0	0	0	0	0	0	0	0.000729927	0	0	0	0	0	0	0	0	0	0.00145985	0.00145985	0.00145985
Untreated rep.2	A	1	0	0	0	1	0	0.000616903	0	0	0	0	0.998766	0	0	0.999383	0	0	1	0	0	0	0	0	0.000616903	0	0.000616903	0	0	0	0	0.000616903	0.000616903	0	0.00185071	0.000616903	0.00123381	1	0	0.000616903	0
	T	0	0.00185071	1	0	0	0	0	1	0	0.000616903	0	0.000616903	0	0	0	0	1	0	1	0.000616903	0	1	0	0	0	0	1	0	0.999383	0	0.00431832	0	0	0	0	0	0	0	0.00123381	0.00308452
	C	0	0.998149	0	0	0	1	0.999383	0	0	0	1	0	0	1	0	0	0	0	0	0	0	0	0	0.999383	0	0.999383	0	0	0.000616903	0	0.994448	0	0.00123381	0	0.999383	0.998766	0	1	0.000616903	0.996915
	G	0	0	0	1	0	0	0	0	1	0.999383	0	0.000616903	1	0	0.000616903	1	0	0	0	0.999383	1	0	1	0	1	0	0	1	0	1	0.000616903	0.999383	0.998766	0.998149	0	0	0	0	0.997532	0
	N	0	0	0	0	0	0	0	0	0	0	0	0	0	0	0	0	0	0	0	0	0	0	0	0	0	0	0	0	0	0	0	0	0	0	0	0	0	0	0	0
	-	0	0	0	0	0	0	0	0	0	0	0	0	0	0	0	0	0	0	0	0	0	0	0	0	0	0	0	0	0	0	0	0	0	0	0	0	0	0	0	0
Untreated rep.3	A	0.998841	0.00115875	0	0	0.998841	0.0023175	0.00115875	0	0	0	0	0.998841	0	0	0.998841	0.0023175	0	0.998841	0	0	0.00115875	0	0	0	0	0	0	0.00115875	0	0	0	0	0	0.0023175	0	0	0.997683	0.00347625	0	0
	T	0	0	0.998841	0	0	0	0	0.998841	0	0	0	0	0	0	0	0	0.998841	0	0.998841	0	0.00115875	0.996524	0.0023175	0.0023175	0	0	0.997683	0	0.996524	0	0.0023175	0	0	0	0	0	0	0.00115875	0	0.0023175
	C	0	0.997683	0	0	0	0.996524	0.997683	0	0	0	0.998841	0	0	0.998841	0	0	0	0	0	0	0	0.00115875	0	0.995365	0	0.997683	0	0	0.00115875	0	0.995365	0	0	0	0.997683	0.997683	0	0.993048	0	0.995365
	G	0	0	0	0.998841	0	0	0	0	0.998841	0.998841	0	0	0.998841	0	0	0.996524	0	0	0	0.998841	0.996524	0	0.995365	0	0.997683	0	0	0.996524	0	0.997683	0	0.997683	0.997683	0.995365	0	0	0	0	0.997683	0
	N	0	0	0	0	0	0	0	0	0	0	0	0	0	0	0	0	0	0	0	0	0	0	0	0	0	0	0	0	0	0	0	0	0	0	0	0	0	0	0	0
	-	0.00115875	0.00115875	0.00115875	0.00115875	0.00115875	0.00115875	0.00115875	0.00115875	0.00115875	0.00115875	0.00115875	0.00115875	0.00115875	0.00115875	0.00115875	0.00115875	0.00115875	0.00115875	0.00115875	0.00115875	0.00115875	0.0023175	0.0023175	0.0023175	0.0023175	0.0023175	0.0023175	0.0023175	0.0023175	0.0023175	0.0023175	0.0023175	0.0023175	0.0023175	0.0023175	0.0023175	0.0023175	0.0023175	0.0023175	0.0023175
A3A rep.1	A	0.695487	0.00807601	0.00190024	0.0921615	0.581948	0.000475059	0.000950119	0.00142518	0.0147268	0.00190024	0.00190024	0.404276	0.00142518	0.00332542	0.378622	0.00332542	0.000950119	0.468884	0	0.00142518	0	0	0	0.00142518	0.00142518	0.000475059	0.00142518	0.000475059	0.000475059	0.000950119	0.000475059	0.000950119	0.000475059	0	0.000475059	0.000475059	0.860333	0	0.00332542	0
	T	0.0023753	0.0218527	0.64228	0.00522565	0.00142518	0.0128266	0.0190024	0.52399	0.00142518	0.00427553	0.104038	0.000950119	0.00570071	0.152969	0	0.000475059	0.457007	0	0.498812	0	0.000950119	0.589549	0.000475059	0.0223278	0.000950119	0.00142518	0.703563	0	0.772447	0.000475059	0.00142518	0.00142518	0.000475059	0	0.000950119	0	0.000950119	0.00285036	0	0.000950119
	C	0.000950119	0.645131	0.00285036	0.00142518	0.00332542	0.547268	0.52399	0.000950119	0	0.000950119	0.317815	0.000475059	0.00190024	0.229929	0	0	0	0	0.000475059	0	0	0	0	0.610451	0	0.67886	0.000475059	0	0.000475059	0.000475059	0.790499	0	0	0.000475059	0.833254	0.853207	0.00142518	0.863658	0.00285036	0.899287
	G	0	0.00807601	0	0.533492	0	0.000475059	0	0.0023753	0.512114	0.497862	0	0.000950119	0.395249	0.00190024	0.00142518	0.424228	0	0.00190024	0.000475059	0.512589	0.534442	0.00380048	0.612827	0	0.672209	0.000475059	0	0.727316	0	0.782423	0	0.795724	0.803325	0.817577	0	0	0	0	0.889786	0
	N	0	0	0	0	0	0	0	0	0	0	0	0	0	0	0	0	0	0	0	0	0	0	0	0	0	0	0	0	0	0	0	0	0	0	0	0	0	0	0	0
	-	0.301188	0.316865	0.352969	0.367696	0.413302	0.438955	0.456057	0.471259	0.471734	0.495012	0.576247	0.593349	0.595724	0.611876	0.619952	0.571971	0.542043	0.529216	0.500238	0.485986	0.464608	0.406651	0.386698	0.365796	0.325416	0.318765	0.294537	0.272209	0.226603	0.215677	0.207601	0.2019	0.195724	0.181948	0.165321	0.146318	0.137292	0.133492	0.104038	0.0997625
A3A rep.2	A	0.975053	0.00174048	0.00116032	0.062077	0.96519	0	0.000773545	0.000580159	0.00889576	0.00290079	0.00290079	0.95146	0.000193386	0.0148907	0.950493	0.00232063	0.000773545	0.956488	0	0.000580159	0.000193386	0	0	0.000966931	0.000193386	0.000386772	0	0.000386772	0.000580159	0.000966931	0.000193386	0.000966931	0.000386772	0.00116032	0.000193386	0.000386772	0.985303	0	0.000580159	0.000386772
	T	0	0.0141172	0.970412	0.00193386	0.000193386	0.00599497	0.0284278	0.962483	0.0013537	0.000386772	0.21814	0	0	0.290079	0.000773545	0.000193386	0.955715	0	0.961129	0	0	0.96171	0	0.0421582	0.000773545	0.00251402	0.970219	0.000193386	0.979888	0.000193386	0.0042545	0.000580159	0.000386772	0.000386772	0.000386772	0.000580159	0.000193386	0.000966931	0.000580159	0.00232063
	C	0.000193386	0.955908	0.000193386	0.000193386	0.000193386	0.959002	0.932895	0.000193386	0	0	0.73332	0.000193386	0.000386772	0.640882	0	0.000386772	0	0.000193386	0	0	0.000386772	0.000193386	0	0.922259	0.000386772	0.964804	0.000386772	0	0	0.000580159	0.976407	0.000580159	0	0.000193386	0.982982	0.983949	0.000773545	0.986463	0.000580159	0.987817
	G	0.000386772	0.00212725	0	0.904274	0.000580159	0.000193386	0.000773545	0.000193386	0.95262	0.956681	0.000386772	0.000193386	0.95262	0.00541481	0.000580159	0.95088	0	0.000580159	0	0.962096	0.957842	0	0.964224	0	0.964997	0	0.000193386	0.97544	0	0.979308	0.000386772	0.980661	0.982208	0.981822	0	0.000193386	0	0	0.98859	0
	N	0	0	0	0	0	0	0	0	0	0	0	0	0	0	0	0	0	0	0	0	0	0	0	0	0	0	0	0	0	0	0	0	0	0	0	0	0	0	0	0
	-	0.0243667	0.0261071	0.0282344	0.0315219	0.0338426	0.0348095	0.0371301	0.03655	0.0371301	0.0400309	0.0452524	0.0481532	0.0467995	0.0487333	0.0481532	0.0462193	0.0435119	0.0427383	0.0388706	0.0373235	0.041578	0.0380971	0.0357764	0.0346161	0.0336492	0.0322955	0.0292013	0.0239799	0.019532	0.0189518	0.0187585	0.0172114	0.017018	0.0164378	0.0164378	0.0148907	0.0137304	0.0125701	0.00966931	0.00947592
A3A rep.3	A	0.974701	0.00201769	0.00124166	0.0855192	0.96244	0.00139686	0.00186249	0.000465622	0.0107093	0.00279373	0.00356977	0.943039	0.000620829	0.0148999	0.943505	0.00155207	0.000155207	0.950799	0	0.000465622	0.000310414	0.000155207	0	0.000776036	0.000620829	0.000310414	0.000620829	0	0.000465622	0.000465622	0	0.000931243	0.000310414	0.00108645	0.000155207	0.00124166	0.986342	0.000465622	0.000465622	0
	T	0.000620829	0.0155207	0.968648	0.00139686	0.000310414	0.0103989	0.0324383	0.955456	0.000465622	0.000465622	0.231104	0.000155207	0.000310414	0.296911	0.000465622	0.000310414	0.950955	0	0.952972	0.000310414	0.000155207	0.955145	0	0.047183	0.000776036	0.00310414	0.967096	0.000155207	0.977029	0.000155207	0.00248332	0.000310414	0.000465622	0.000310414	0.000776036	0.000310414	0	0.000465622	0.00155207	0.00139686
	C	0	0.953748	0.000620829	0.00279373	0.000931243	0.949868	0.923017	0.000465622	0	0.000620829	0.709607	0.000310414	0.000620829	0.62564	0	0	0	0.000310414	0.000310414	0	0	0.000310414	0	0.912308	0	0.96244	0.000465622	0.000155207	0	0	0.978892	0	0	0	0.984945	0.985721	0.000310414	0.987739	0.000155207	0.989135
	G	0.000155207	0.00263852	0	0.877231	0	0.000155207	0.00108645	0	0.944746	0.947385	0.00139686	0.000155207	0.942884	0.00558746	0.000155207	0.944591	0	0.000155207	0.000310414	0.954524	0.95111	0	0.957628	0.000155207	0.962595	0.000310414	0	0.974391	0	0.979978	0	0.981375	0.982462	0.983238	0	0.000155207	0.000931243	0	0.988204	0.000155207
	N	0	0	0	0	0	0	0	0	0	0	0	0	0	0	0	0	0	0	0	0	0	0	0	0	0	0	0	0	0	0	0	0	0	0	0	0	0	0	0	0
	-	0.0245227	0.0260748	0.0294894	0.0330591	0.0363185	0.038181	0.0415955	0.0436132	0.0440788	0.0487351	0.0543225	0.0563402	0.0555642	0.056961	0.0558746	0.0535465	0.0488903	0.0487351	0.046407	0.0446997	0.0484246	0.0443893	0.0423716	0.0395778	0.0360081	0.0338352	0.0318175	0.0252988	0.022505	0.0194009	0.0186249	0.0173832	0.0167624	0.0153655	0.0141239	0.0125718	0.0124166	0.0113301	0.00962285	0.00931243
A3A_PLV_G25 rep.1	A	0.899709	0	0	0.0218023	0.818314	0.00581395	0.00581395	0	0.00145349	0	0	0.677326	0.00145349	0.00290698	0.639535	0.00145349	0.00145349	0.646802	0.00145349	0.00145349	0	0.00726744	0.00290698	0	0	0	0	0.00145349	0.00145349	0	0.00145349	0	0	0.00145349	0	0	0.915698	0	0	0
	T	0	0.00581395	0.856105	0.00436047	0	0.00436047	0.0261628	0.770349	0	0	0.135174	0	0	0.28343	0	0	0.643895	0	0.65407	0	0	0.696221	0	0.0406977	0	0.00290698	0.822674	0	0.843023	0	0	0.00145349	0.00145349	0	0.00145349	0	0.00145349	0	0	0.00145349
	C	0.00290698	0.892442	0	0	0.00436047	0.811047	0.768895	0	0.00145349	0.00145349	0.563953	0	0	0.380814	0	0	0.00145349	0	0	0	0	0	0	0.674419	0.00145349	0.780523	0	0	0	0	0.851744	0	0	0.00145349	0.898256	0.90843	0	0.922965	0.00290698	0.943314
	G	0.00145349	0.00145349	0	0.824128	0	0	0	0	0.767442	0.748547	0	0	0.677326	0.00145349	0	0.630814	0	0	0.00145349	0.65407	0.681686	0.00145349	0.710756	0	0.758721	0	0	0.832849	0	0.847384	0	0.877907	0.882267	0.886628	0	0	0	0	0.93314	0
	N	0	0	0	0	0	0	0	0	0	0	0	0	0	0	0	0	0	0	0	0	0	0	0	0	0	0	0	0	0	0	0	0	0	0	0	0	0	0	0	0
	-	0.0959302	0.100291	0.143895	0.149709	0.177326	0.178779	0.199128	0.229651	0.229651	0.25	0.300872	0.322674	0.321221	0.331395	0.360465	0.367733	0.353198	0.353198	0.343023	0.344477	0.318314	0.295058	0.286337	0.284884	0.239826	0.21657	0.177326	0.165698	0.155523	0.152616	0.146802	0.12064	0.116279	0.110465	0.100291	0.0915698	0.0828488	0.0770349	0.0639535	0.0552326
A3A_PLV_G25 rep.2	A	0.995158	0.000660211	0.000440141	0.0145246	0.991637	0.000660211	0.00132042	0.000440141	0.00022007	0.000660211	0.000660211	0.982835	0	0.00924296	0.978873	0.00022007	0	0.979093	0	0.000880282	0	0	0	0.00022007	0.0022007	0	0	0.00022007	0	0.000440141	0	0	0	0.00242077	0.00022007	0.00022007	0.994938	0	0.000660211	0.000440141
	T	0	0.00308099	0.994278	0	0.00022007	0.00550176	0.024868	0.989877	0	0.000880282	0.15603	0	0	0.383143	0	0.00022007	0.978433	0	0.981954	0	0.00022007	0.984595	0	0.0625	0.00022007	0.00286092	0.989877	0	0.990977	0	0.00440141	0.00110035	0	0	0.000660211	0.000660211	0.00022007	0.00110035	0.000880282	0.00154049
	C	0	0.991417	0.00022007	0	0	0.985695	0.963468	0	0	0	0.828565	0	0	0.584067	0.00022007	0.000440141	0.000440141	0.00022007	0	0	0	0	0	0.922755	0	0.984375	0	0	0.00022007	0	0.989437	0	0.00022007	0	0.993618	0.994498	0.00022007	0.994938	0	0.994498
	G	0.000440141	0.000440141	0	0.980414	0.000660211	0.000440141	0.00110035	0	0.989657	0.986356	0.00022007	0.00022007	0.982174	0.00572183	0.000440141	0.979754	0.000440141	0	0	0.981294	0.982394	0	0.984815	0	0.984375	0	0	0.990757	0.00022007	0.991417	0	0.993178	0.994058	0.992077	0	0	0	0.00022007	0.994938	0
	N	0	0	0	0	0	0	0	0	0	0	0	0	0	0	0	0	0	0	0	0	0	0	0	0	0	0	0	0	0	0	0	0	0	0	0	0	0	0	0	0
	-	0.00440141	0.00440141	0.00506162	0.00506162	0.00748239	0.00770246	0.00924296	0.0096831	0.0101232	0.0121039	0.0145246	0.0169454	0.0178257	0.0178257	0.0204665	0.0193662	0.0206866	0.0206866	0.0180458	0.0178257	0.0173856	0.0154049	0.0151849	0.0145246	0.0132042	0.0127641	0.0101232	0.00902289	0.00858275	0.00814261	0.00616197	0.00572183	0.00572183	0.00550176	0.00550176	0.00462148	0.00462148	0.0037412	0.00352113	0.00352113
A3A_PLV_G25 rep.3	A	0.996543	0	0.000691324	0.0117525	0.996198	0.000691324	0.00172831	0.000345662	0.00103699	0.00103699	0.000345662	0.994815	0.00103699	0.00967853	0.99205	0.000691324	0.000691324	0.992395	0	0.000345662	0.000691324	0	0	0.000345662	0	0.000345662	0	0	0	0.000345662	0	0.000691324	0	0.00103699	0	0.000345662	0.99758	0	0.000345662	0
	T	0	0.000691324	0.995852	0.00138265	0	0.00795022	0.0259246	0.995852	0	0	0.163152	0	0	0.408918	0.000345662	0	0.993087	0	0.992395	0	0	0.99205	0	0.0670584	0.000345662	0.00207397	0.995161	0	0.994815	0	0.0027653	0.00103699	0	0.000691324	0	0	0	0.00138265	0.000691324	0.00103699
	C	0	0.996198	0.000345662	0.000345662	0	0.988247	0.968545	0.000345662	0	0	0.83028	0	0	0.570342	0	0.000691324	0.000345662	0.000345662	0.000691324	0	0	0	0	0.924991	0.000345662	0.99205	0	0	0.00103699	0	0.994124	0	0	0	0.997926	0.99758	0	0.996543	0	0.996889
	G	0.000345662	0	0	0.983408	0.000691324	0	0.000345662	0	0.995506	0.994124	0.00103699	0	0.993778	0.00518493	0.000345662	0.992395	0	0	0	0.992741	0.991358	0	0.99205	0	0.992395	0	0	0.995852	0	0.996543	0	0.995161	0.997926	0.996198	0	0	0.000345662	0	0.997235	0.000345662
	N	0	0	0	0	0	0	0	0	0	0	0	0	0	0	0	0	0	0	0	0	0	0	0	0	0	0	0	0	0	0	0	0	0	0	0	0	0	0	0	0
	-	0.00311096	0.00311096	0.00311096	0.00311096	0.00311096	0.00311096	0.00345662	0.00345662	0.00345662	0.00483927	0.00518493	0.00518493	0.00518493	0.00587625	0.0072589	0.00622191	0.00587625	0.0072589	0.00691324	0.00691324	0.00795022	0.00795022	0.00795022	0.00760456	0.00691324	0.00553059	0.00483927	0.00414794	0.00414794	0.00311096	0.00311096	0.00311096	0.00207397	0.00207397	0.00207397	0.00207397	0.00207397	0.00207397	0.00172831	0.00172831
PPP1R12C site2
	Nucleotide	G	A	C	C	T	G	C	C	C	C	T	G	G	A	C	C	T	G	G	C	C	G	A	G	T	C	G	G	A	C	G	C	C	A	T	G	G	A	G	G
Untreated rep.1	A	6.37836e-05	0.999809	0.000191351	0.00070162	0.000637836	0.000829187	0.000255135	0.000127567	0.000446486	0.000318918	0.000318918	0	0	0.999809	0.000255135	0.000765404	0.000637836	6.37836e-05	0.00121189	0.000382702	0.000446486	0	0.999809	0.000255135	0.000318918	0.000191351	0.000829187	0.000318918	0.998852	6.37836e-05	0.000510269	0.000127567	0.000255135	0.999362	0.00070162	6.37836e-05	0.000191351	0.999043	6.37836e-05	0
	T	0.000191351	0	0	0.000191351	0.998724	0.000191351	0.000574053	6.37836e-05	0	0.000191351	0.999426	0	0.000127567	0	0.000191351	6.37836e-05	0.998916	0.000255135	0.000191351	0.00127567	6.37836e-05	0	0	0.000127567	0.999554	6.37836e-05	0.000127567	0.000255135	0	0.000191351	0.000191351	6.37836e-05	6.37836e-05	0	0.995663	6.37836e-05	0.000191351	0.000318918	0.000446486	0.000446486
	C	0	0	0.999809	0.999107	0.000446486	0	0.999107	0.999617	0.999362	0.99949	0.000191351	0.000191351	6.37836e-05	0	0.999554	0.999171	0.000446486	6.37836e-05	0.000127567	0.998342	0.99949	0	0	6.37836e-05	0.000127567	0.999681	0	0	0.000127567	0.999745	6.37836e-05	0.999809	0.999554	0.000574053	0.000510269	0	6.37836e-05	0.000191351	0.000191351	0.000127567
	G	0.999554	0.000191351	0	0	0.000191351	0.998979	6.37836e-05	0.000191351	0.000191351	0	6.37836e-05	0.999809	0.999809	0.000191351	0	0	0	0.999617	0.998405	0	0	1	0.000191351	0.999554	0	6.37836e-05	0.999043	0.999426	0.00102054	0	0.999171	0	0.000127567	6.37836e-05	0.0031254	0.999872	0.999554	0.000446486	0.999298	0.999426
	N	0	0	0	0	0	0	0	0	0	0	0	0	0	0	0	0	0	0	0	0	0	0	0	0	0	0	0	0	0	0	0	0	0	0	0	0	0	0	0	0
	-	0.000191351	0	0	0	0	0	0	0	0	0	0	0	0	0	0	0	0	0	6.37836e-05	0	0	0	0	0	0	0	0	0	0	0	6.37836e-05	0	0	0	0	0	0	0	0	0
Untreated rep.2	A	0.000379427	0.999536	0.000168634	0.000801012	0.00029511	0.00029511	0.000337268	0.000590219	0.000927487	0.000505902	0.000548061	0.000210793	0.000126476	0.999663	0.000252951	0.0012226	0.000337268	8.4317e-05	0.00130691	0.000421585	0.000337268	0.000168634	0.999747	0.000548061	0.000674536	0.00029511	0.00084317	0.000505902	0.999283	8.4317e-05	0.000252951	0.000505902	0.000168634	0.998398	0.000126476	0.000252951	0.000210793	0.998735	8.4317e-05	4.21585e-05
	T	0.000126476	0	8.4317e-05	0.000168634	0.999073	0.000126476	0.00113828	0.000548061	4.21585e-05	8.4317e-05	0.99903	0.000210793	4.21585e-05	0	8.4317e-05	0.000168634	0.999241	0.000252951	0.000548061	0.00316189	0.00029511	4.21585e-05	8.4317e-05	0.000210793	0.998862	0.000337268	0.000126476	8.4317e-05	8.4317e-05	0.000801012	0.000337268	0.000210793	0.000210793	8.4317e-05	0.994815	0.000463744	0.000379427	0.000421585	0.000801012	0.000463744
	C	0.000126476	0.000168634	0.999747	0.998946	0.000632378	0.000168634	0.998482	0.998609	0.998862	0.999283	0.00029511	8.4317e-05	0	4.21585e-05	0.999621	0.998524	0.000337268	0.000126476	0.000168634	0.996417	0.999325	4.21585e-05	0	0	0.000337268	0.999325	4.21585e-05	4.21585e-05	0	0.999073	0.000168634	0.999283	0.999325	0.00130691	0.000126476	0.000126476	8.4317e-05	0.000168634	8.4317e-05	4.21585e-05
	G	0.998777	0.00029511	0	0	0	0.99941	4.21585e-05	0.000252951	0.000168634	4.21585e-05	0.000126476	0.999494	0.999831	0.00029511	4.21585e-05	8.4317e-05	8.4317e-05	0.999536	0.997934	0	4.21585e-05	0.999747	0.000168634	0.999241	0.000126476	4.21585e-05	0.998988	0.999368	0.000632378	4.21585e-05	0.999241	0	0.00029511	0.000210793	0.00489039	0.999157	0.999325	0.000674536	0.99903	0.999452
	N	0	0	0	8.4317e-05	0	0	0	0	0	0	0	0	0	0	0	0	0	0	0	0	0	0	0	0	0	0	0	0	0	0	0	0	0	0	0	0	0	0	0	0
	-	0.000590219	0	0	0	0	0	0	0	0	8.4317e-05	0	0	0	0	0	0	0	0	4.21585e-05	0	0	0	0	0	0	0	0	0	0	0	0	0	0	0	4.21585e-05	0	0	0	0	0
Untreated rep.3	A	0.000304669	0.999924	0.000228502	0.000304669	0.000457004	0.00083784	0.000380836	0.000304669	0.00083784	0.000609338	0.000685505	7.61673e-05	7.61673e-05	0.999771	0.000152335	0.00083784	0.000228502	7.61673e-05	0.00159951	0.000304669	0.000380836	0.000228502	0.999543	0.000152335	0.000609338	0	0.000609338	0.000457004	0.999391	7.61673e-05	0	0.000228502	0.000152335	0.999086	7.61673e-05	7.61673e-05	7.61673e-05	0.998857	0.000152335	0.000228502
	T	0.000152335	0	0.000228502	0	0.998629	7.61673e-05	0.000533171	0.000457004	0.000152335	7.61673e-05	0.998553	0	0.000152335	0	0.000380836	7.61673e-05	0.999695	0.000228502	0.000152335	0.00144718	7.61673e-05	0	7.61673e-05	0.000152335	0.999162	0.000152335	0.000152335	0	0	0.000152335	0.000152335	0.000685505	0.000152335	7.61673e-05	0.997867	0.000152335	0.000533171	0.000228502	0.000380836	0.000152335
	C	7.61673e-05	0	0.999543	0.999695	0.00083784	7.61673e-05	0.999086	0.999086	0.99901	0.998781	0.000761673	0	0	0	0.999467	0.99901	7.61673e-05	0	0	0.998172	0.999543	0	0	0	0.000152335	0.999543	0	7.61673e-05	0	0.999695	0	0.999086	0.999619	0.000761673	0.000304669	0	7.61673e-05	0.000304669	0	0
	G	0.99901	7.61673e-05	0	0	7.61673e-05	0.99901	0	0.000152335	0	0	0	0.999924	0.999771	0.000228502	0	7.61673e-05	0	0.999695	0.998172	7.61673e-05	0	0.999771	0.000380836	0.999695	7.61673e-05	0.000304669	0.999238	0.999467	0.000609338	7.61673e-05	0.999848	0	7.61673e-05	7.61673e-05	0.00175185	0.999771	0.999314	0.000609338	0.999467	0.999619
	N	0	0	0	0	0	0	0	0	0	0	0	0	0	0	0	0	0	0	0	0	0	0	0	0	0	0	0	0	0	0	0	0	0	0	0	0	0	0	0	0
	-	0.000457004	0	0	0	0	0	0	0	0	0.000533171	0	0	0	0	0	0	0	0	7.61673e-05	0	0	0	0	0	0	0	0	0	0	0	0	0	0	0	0	0	0	0	0	0
A3A rep.1	A	0.000330115	0.993618	0.000165057	0.00063272	0.000440153	0.000577701	0.000247586	0.000302605	0.000412643	0.00060521	0.00063272	0.00294352	0.0114165	0.972023	0.000137548	0.000907815	0.000797777	0.0852796	0.0352397	0.000797777	0.000247586	0.339303	0.942698	0.294187	0.00165057	0.00203571	0.35336	0.321642	0.960469	0.00063272	0.00310858	0.000330115	0.00121042	0.982201	0.00063272	0.0166983	0.0242359	0.987208	0.00266843	0.0017331
	T	0.000192567	8.25287e-05	0.000165057	0.000275096	0.991307	0.000165057	0.00063272	0.000357624	5.50191e-05	0.000770268	0.983219	0.000302605	0.000990344	0.000330115	0.000412643	0.000577701	0.959506	0.00112789	0.000907815	0.000550191	0.000192567	0.00247586	0.000522682	0.0161756	0.943385	0.0101785	0.00129295	0.0162031	0.000577701	0.00387885	0.000660229	0.00291601	0.00354873	5.50191e-05	0.982174	0.000522682	0.00233831	0.000302605	0.000770268	0.000192567
	C	5.50191e-05	5.50191e-05	0.993783	0.991885	0.000330115	0.000165057	0.989409	0.988584	0.986878	0.98454	0.000660229	0.000247586	0.000330115	0.000550191	0.967896	0.962202	0.000495172	0.000852796	0.00126544	0.953371	0.943303	0.00181563	0.000275096	0.034552	0.000797777	0.935518	0.000412643	0.00602459	0.000192567	0.960331	0.000412643	0.969107	0.974801	0.00156804	8.25287e-05	0.000137548	0.00060521	0.000385134	0.000137548	5.50191e-05
	G	0.994471	0.000522682	2.75096e-05	5.50191e-05	8.25287e-05	0.991114	0.000220076	2.75096e-05	2.75096e-05	0.000192567	0.000302605	0.980166	0.968199	0.000412643	0.000110038	0.000192567	0.000110038	0.87098	0.91959	0.000247586	0.000137548	0.600506	0.000247586	0.593354	5.50191e-05	0.00151303	0.596655	0.607604	0.000467663	0.000275096	0.965613	0.000220076	0.000137548	0.000220076	0.00211824	0.968116	0.958901	0.000330115	0.987813	0.990207
	N	0	2.75096e-05	0	0	0	0	0	0	0	0	0	0	0	0	0	0	0	0	0	0	0	0	0	0	0	0	0	0	0	0	0	0	0	0	0	0	0	0	0	0
	-	0.00495172	0.00569448	0.00585954	0.00715249	0.00784022	0.00797777	0.0094908	0.0107287	0.0126269	0.0138923	0.0151853	0.0163407	0.0190641	0.0266843	0.0314434	0.0361201	0.0390911	0.0417595	0.0429974	0.0450331	0.0561195	0.0558994	0.056257	0.0617315	0.0541113	0.0507551	0.0482793	0.0485269	0.0382933	0.0348821	0.0302055	0.027427	0.0203021	0.0159555	0.0149927	0.014525	0.0139198	0.0117741	0.00861049	0.00781271
A3A rep.2	A	0.000346901	0.99576	0.000115634	0.000963614	0.000616713	0.000462535	0.000346901	0.000385446	0.00084798	0.000732347	0.000501079	0.00412427	0.010407	0.974214	0.000385446	0.000963614	0.000732347	0.0848751	0.0365017	0.000770891	0.000616713	0.342507	0.951665	0.289547	0.0010407	0.00131051	0.350717	0.316605	0.967121	0.000501079	0.00331483	0.000925069	0.000925069	0.985199	0.000385446	0.0144928	0.0230111	0.988745	0.00289084	0.00196577
	T	0.000462535	0.000154178	0.00042399	0.000192723	0.993563	0.000192723	0.000770891	3.85446e-05	0.000231267	0.000539624	0.985739	0.00042399	0.000578168	0.000308356	0.000154178	0.000231267	0.963961	0.00107925	0.00107925	0.00173451	0.000269812	0.00181159	0.000346901	0.0174221	0.950894	0.00763182	0.00123343	0.0164585	0.000385446	0.00400863	0.000809436	0.00258249	0.0035461	0.000115634	0.983811	0.000578168	0.00242831	0.000115634	0.00042399	0.000616713
	C	0	0.000154178	0.99522	0.993447	0.000308356	7.70891e-05	0.991983	0.99125	0.989053	0.986741	0.000501079	0.000192723	0.000539624	0.000539624	0.970783	0.965464	3.85446e-05	0.00131051	0.000732347	0.9571	0.950239	0.00161887	0.000385446	0.0354995	0.000770891	0.944958	0.000192723	0.007786	0.000115634	0.966428	7.70891e-05	0.974907	0.979186	0.000809436	0.000192723	0.000192723	0.000501079	0.00042399	0.000115634	0.000115634
	G	0.995914	0.000192723	0	0	3.85446e-05	0.993447	7.70891e-05	0.000115634	0.000192723	0.000231267	0.000385446	0.980998	0.970937	0.000732347	0.000192723	0.000154178	0.000308356	0.875809	0.9216	0.000115634	7.70891e-05	0.606499	0.000308356	0.604687	0.000385446	0.00200432	0.60592	0.616751	0	0.000154178	0.970822	0	0.000385446	0.000231267	0.00273666	0.972171	0.962381	0.000693802	0.989554	0.990865
	N	0	0	0	0.000115634	0	0	0	0	0	0	0	0	0	0	0	0	0	0	0	0	0	0	0	0	0	0	0	0	0	0	0	0	0	0	0	0	0	0	0	0
	-	0.00327629	0.00373882	0.0042399	0.0052806	0.00547333	0.00582023	0.00682239	0.00820999	0.00967468	0.0117561	0.0128739	0.0142615	0.0175378	0.024206	0.0284844	0.0331869	0.0349599	0.0369257	0.0400863	0.0402791	0.0487974	0.047564	0.0472942	0.0528446	0.0469087	0.044095	0.0419365	0.042399	0.0323774	0.0289084	0.0249769	0.021585	0.0159574	0.0136448	0.0128739	0.0125655	0.011679	0.0100216	0.00701511	0.00643694
A3A rep.3	A	0.000339852	0.996131	0.000235282	0.000575133	0.000444421	0.000548991	0.000470564	0.000548991	0.000941127	0.000548991	0.000627418	0.00311095	0.0104047	0.976237	0.000418279	0.00125484	0.000810415	0.0745582	0.0306912	0.000444421	0.000522848	0.304925	0.957806	0.263228	0.00164697	0.00138555	0.319121	0.287697	0.970511	0.000836558	0.00274495	0.000444421	0.00096727	0.984524	0.000496706	0.0131758	0.0208878	0.98821	0.00269267	0.00156855
	T	0.000182997	7.84273e-05	7.84273e-05	0.000156855	0.993804	0.00010457	0.000496706	0.000235282	7.84273e-05	0.000392136	0.986877	0.000313709	0.000784273	0.000209139	0.000156855	0.000627418	0.967061	0.000392136	0.000836558	0.00109798	0.000418279	0.0025881	0.000522848	0.0147966	0.955558	0.0093067	0.00101955	0.0172279	0.000627418	0.00316323	0.000470564	0.00188225	0.0024051	0	0.982694	0.000522848	0.00266653	0.000209139	0.000496706	0.000731988
	C	2.61424e-05	5.22848e-05	0.996052	0.994379	0.000365994	0.00010457	0.99221	0.991112	0.989203	0.988393	0.000365994	0.000209139	0.000339852	0.000653561	0.973858	0.968655	0.000731988	0.00107184	0.000653561	0.964211	0.958512	0.000888842	0.000235282	0.0325996	0.000784273	0.948369	0.000235282	0.0070846	0.000287567	0.971635	0.000130712	0.978014	0.980106	0.00120255	0.000287567	0.00010457	0.000653561	0.000182997	5.22848e-05	0.000156855
	G	0.996628	0.000522848	0	0	2.61424e-05	0.993674	0	0.000182997	0.000156855	2.61424e-05	7.84273e-05	0.982981	0.972524	0.000339852	0.000156855	7.84273e-05	0.000130712	0.891117	0.932866	0.000313709	0.000287567	0.651286	0.000496706	0.643339	0.000313709	0.00138555	0.642894	0.651155	0.000575133	0	0.974903	0.000182997	0.000156855	0.000209139	0.00373837	0.973675	0.96374	0.000784273	0.988523	0.989909
	N	0	0	0	7.84273e-05	0	0	0	0	0	0	0	0	0	0	0	0	0	0	0	0	0	0	0	0	0	0	0	0	0	0	0	0	0	0	0	0	0	0	0	0
	-	0.00282338	0.00321552	0.0036338	0.00481021	0.0053592	0.00556834	0.00682317	0.00792115	0.00962041	0.01064	0.0120517	0.0133849	0.0159469	0.0225609	0.0254104	0.0293841	0.0312663	0.032861	0.0349524	0.0339329	0.0402593	0.0403116	0.040939	0.0460368	0.0416972	0.0395535	0.0367301	0.0368347	0.0279985	0.0243647	0.0217505	0.0194761	0.0163652	0.0140646	0.0127836	0.0125222	0.0120517	0.0106138	0.00823486	0.00763359
A3A_PLV_G25 rep.1	A	0.000157468	0.996103	0.000196835	0.000492087	0.000255885	0.000413353	0.000196835	0.000373986	0.000275569	0.000551138	0.000216518	0.00153531	0.0026179	0.987855	0.000295252	0.000531454	0.000570821	0.106586	0.0328124	0.000570821	0.000255885	0.325348	0.976006	0.373061	0.000531454	0.00110228	0.421463	0.308224	0.982934	0.000570821	0.0026179	0.000236202	0.000433037	0.991221	0.000196835	0.00749941	0.00305094	0.993642	0.00173215	0.000944807
	T	0.000373986	1.96835e-05	0.000354303	0.000570821	0.994902	0.000118101	0.000511771	0.000216518	0.000236202	0.000157468	0.992009	0.000295252	0.000314936	0.000255885	0.000177151	0.000137784	0.9826	0.00104322	0.000747973	0.000708606	0.000492087	0.00181088	0.000118101	0.011318	0.97451	0.00216518	0.00200772	0.00803086	5.90505e-05	0.00106291	0.000433037	0.000728289	0.001555	0.000118101	0.989666	0.000373986	0.00045272	0.000236202	0.000295252	0.000157468
	C	0.000157468	9.84174e-05	0.995768	0.994882	0.00045272	0.000196835	0.994371	0.99439	0.99315	0.992323	0.000531454	0.000118101	0.000275569	0.000413353	0.986458	0.984155	0.000334619	0.00165341	0.000688922	0.980061	0.974884	0.00145658	0.000137784	0.0439139	0.000984174	0.974333	0.000570821	0.00375955	0.000118101	0.983466	9.84174e-05	0.987245	0.988879	0.0016731	0.000236202	0.000196835	0.000216518	0.000472404	0	0.000157468
	G	0.99626	0.000531454	3.9367e-05	1.96835e-05	1.96835e-05	0.994902	3.9367e-05	3.9367e-05	5.90505e-05	0.000157468	0.000255885	0.990709	0.988702	0.000492087	1.96835e-05	9.84174e-05	0.000236202	0.873809	0.947819	0.000177151	5.90505e-05	0.64802	0.000177151	0.544859	0.000216518	0.000334619	0.554838	0.658767	0.000314936	7.8734e-05	0.984037	5.90505e-05	0.000177151	0.000157468	0.0035824	0.985611	0.990513	0.000413353	0.994095	0.995433
	N	0	0	0	1.96835e-05	0	0	0	0	0	0	0	0	0	0	0	0	0	0	0	0	0	0	0	1.96835e-05	0	0	1.96835e-05	0	0	0	0	0	0	0	0	0	0	0	0	1.96835e-05
	-	0.00305094	0.00324778	0.00364145	0.00401543	0.00436973	0.00436973	0.00488151	0.00497992	0.00627903	0.00681049	0.00698764	0.00734194	0.00808991	0.0109834	0.0130502	0.0150776	0.0162586	0.0169081	0.0179317	0.0184828	0.0243091	0.0233643	0.0235611	0.0268286	0.023758	0.0220652	0.0211007	0.0212188	0.0165735	0.0148217	0.012814	0.0117314	0.00895599	0.00683017	0.0063184	0.0063184	0.00576726	0.00523581	0.00387765	0.00328714
A3A_PLV_G25 rep.2	A	0	0.99834	0.000332071	0.000664143	0.000265657	0.000531314	0.000265657	0.000332071	0.000597729	0.0004649	0.000398486	0.00212526	0.00259016	0.991632	0.000398486	0.00106263	0.000332071	0.100485	0.0307498	0.000664143	0.000332071	0.301322	0.981072	0.342897	0.000796972	0.000796972	0.386	0.281065	0.987049	0.000332071	0.0027894	0.000265657	0.000132829	0.994886	0.000132829	0.00703991	0.00225809	0.99555	0.0018596	0.00159394
	T	0.000597729	0	6.64143e-05	0.000398486	0.99648	0.000531314	0.000730557	0.000597729	0.000332071	0.000597729	0.994089	6.64143e-05	0.000199243	0.000265657	6.64143e-05	6.64143e-05	0.987315	0.00132829	0.000664143	0.00159394	0.000265657	0.00219167	0.000332071	0.0109584	0.97981	0.00212526	0.00172677	0.00889952	0.000132829	0.00126187	0.000332071	0.00126187	0.00199243	6.64143e-05	0.994753	0.0004649	0.000398486	0.000132829	0.000132829	6.64143e-05
	C	6.64143e-05	0.000265657	0.997875	0.996945	0.000796972	0.000265657	0.996148	0.995617	0.995285	0.994554	0.000531314	0.000332071	0	0.000398486	0.989971	0.987381	0.000730557	0.00126187	0.000531314	0.983728	0.981006	0.00192601	6.64143e-05	0.0423723	0.0009298	0.980209	0.000597729	0.00524673	6.64143e-05	0.987514	6.64143e-05	0.989772	0.991765	6.64143e-05	0.000597729	0.000132829	0.000265657	6.64143e-05	0.000132829	0.000332071
	G	0.998406	0.000332071	0	0	0.000265657	0.996347	0	0.000132829	0.000132829	6.64143e-05	0.000132829	0.99203	0.9913	0	0.000265657	0.000199243	0.000265657	0.884638	0.95444	0.000265657	0	0.676097	0.000199243	0.582852	0.000332071	0.000265657	0.595271	0.688915	0.0004649	0	0.987248	0	0	0.000132829	6.64143e-05	0.988045	0.993093	0.000531314	0.995749	0.995949
	N	0	0	0	0	0	0	0	0	0	0	0	0	0	0	0	0	0	0	0	0	0	0	0	0	0	0	0	0	0	0	0	0	0	0	0	0	0	0	0	0
	-	0.0009298	0.00106263	0.00172677	0.00199243	0.00219167	0.0023245	0.00285581	0.00332071	0.00365279	0.00431693	0.00484824	0.00544597	0.00591087	0.00770406	0.009298	0.0112904	0.0113568	0.0122866	0.0136149	0.0137478	0.0183968	0.0184632	0.0183303	0.0209205	0.0181311	0.0166036	0.0164043	0.015873	0.0122866	0.0108919	0.00956366	0.00870027	0.00611011	0.00484824	0.00444976	0.00431693	0.00398486	0.0037192	0.00212526	0.00205884
A3A_PLV_G25 rep.3	A	0.000269521	0.998306	0.000346527	0.00111659	0.000577545	0.000731557	0.000269521	0.000462036	0.000616048	0.000731557	0.000731557	0.000962575	0.00223317	0.990682	0.000539042	0.00100108	0.000500539	0.0894425	0.0277992	0.000269521	0.000346527	0.282612	0.980363	0.327738	0.000693054	0.000539042	0.368936	0.27187	0.987178	0.000231018	0.00196365	0.000423533	0.000539042	0.993724	0.000500539	0.00608347	0.00157862	0.99461	0.0013091	0.00165563
	T	7.7006e-05	7.7006e-05	0.000115509	0.000269521	0.996304	0.000269521	0.0012321	0.000308024	7.7006e-05	0.000346527	0.99357	7.7006e-05	0.000462036	0.000154012	0.000308024	0.000423533	0.9856	0.000924072	0.00077006	0.00281072	0.000346527	0.00115509	0.000269521	0.00924072	0.979516	0.00204066	0.0012321	0.006353	0.000308024	0.00242569	0.000462036	0.000731557	0.00173264	3.8503e-05	0.993686	0.000500539	0.000423533	0.000231018	0.000500539	0.000539042
	C	0	3.8503e-05	0.997805	0.996419	0.000539042	0.000154012	0.995495	0.995688	0.994995	0.994302	0.000616048	0.000231018	0.000154012	0.000231018	0.988603	0.98637	0.00038503	0.00188665	0.00077006	0.981211	0.979978	0.0012706	7.7006e-05	0.037887	0.000731557	0.980363	0.000577545	0.00323425	0.00038503	0.985754	7.7006e-05	0.989681	0.990374	0.000269521	0.000269521	0.00038503	0.000192515	0.000308024	3.8503e-05	0.000192515
	G	0.998498	0.00038503	0.000154012	0	0	0.996111	0	0.000231018	0.000154012	0	3.8503e-05	0.993339	0.990875	0.000308024	0.000115509	3.8503e-05	0.000269521	0.894078	0.956068	0.000115509	0.000115509	0.696442	0.00038503	0.604189	0.000192515	0.000269521	0.613507	0.702949	0.000192515	0.000346527	0.987371	0	7.7006e-05	0.000115509	0.000269521	0.987872	0.992992	0.000500539	0.994764	0.994417
	N	0	0	0	3.8503e-05	0	0	0	0	0	0	0	0	0	0	0	0	0	0	0	0	0	0	0	0	0	0	0	0	0	0	0	0	0	0	0	0	0	0	0	0
	-	0.00115509	0.00119359	0.00157862	0.00215617	0.0025797	0.00273371	0.00300323	0.00331126	0.00415832	0.00462036	0.00504389	0.00539042	0.00627599	0.00862467	0.0104343	0.0121669	0.013245	0.0136686	0.0145926	0.0155937	0.019213	0.0185199	0.018905	0.0209456	0.0188665	0.0167873	0.0157477	0.0155937	0.0119359	0.0112429	0.0101263	0.00916371	0.00727707	0.00585246	0.00527491	0.0051594	0.00481288	0.00435084	0.00338826	0.00319575
PPP1R12C site4
	Nucleotide	C	T	C	C	T	C	A	C	C	C	G	T	G	G	T	C	T	C	C	A	G	G	C	T	G	A	G	A	G	C	T	T	T	A	G	A	G	G	C	G
Untreated rep.1	A	0.000778938	0.000556384	0.000511873	0.000867959	0.000311575	0.000511873	0.998353	0.000534129	0.000934725	0.00113502	0.00120179	0.000244809	0.00028932	0.0012463	0.000356086	0.00113502	0.000645405	0.000667661	0.000823448	0.973739	0.000756682	0.000823448	0.000890214	0.000556384	0.00155788	0.958961	0.00146885	0.947077	0.000867959	0.000845704	0.000600895	0.000489618	0.000534129	0.935793	0.000511873	0.917878	0.000356086	0.00062315	0.000756682	0.00095698
	T	0.000534129	0.997975	0.000823448	0.000556384	0.998309	0.00033383	0.000422852	0.00117953	0.000489618	0.000801193	0.00100149	0.991498	0.00102375	0.00062315	0.979881	0.000445107	0.97839	0.000734427	0.000511873	0.00113502	0.000934725	0.000845704	0.000178043	0.964569	0.00095698	0.000712171	0.00111277	0.000489618	0.00106826	0.00033383	0.942514	0.942025	0.940267	0.000712171	0.000823448	0.000890214	0.00091247	0.001046	0.000823448	0.00102375
	C	0.997685	0.000467363	0.997574	0.997552	0.000467363	0.998131	0.000222554	0.994214	0.993212	0.991254	0.000534129	0.000422852	0.000311575	0.000400596	0.000556384	0.978702	0.00062315	0.977745	0.977433	0.000155788	0.000133532	0.00033383	0.965727	0.000200298	0.000311575	0.000244809	0.000244809	0.000734427	0.00033383	0.94385	0.000801193	0.000311575	0.000422852	0.000356086	0.000667661	0.000178043	0.00028932	0.00062315	0.912447	0.000356086
	G	0.00028932	0.000356086	0.000445107	0.00033383	0.000356086	0.000489618	0.000378341	0.000556384	0.000823448	0.000467363	0.990541	0.00028932	0.986669	0.984955	0.000445107	0.000689916	0.000267064	0.000422852	0.000467363	0.000511873	0.966461	0.965526	0.000400596	0.00028932	0.960141	0.000867959	0.956958	0.000823448	0.94405	0.000356086	0.000356086	0.00062315	0.00111277	0.000645405	0.924554	0.000422852	0.915318	0.914094	0.000511873	0.910622
	N	0	0	0	0	0	0	0	0	0	0	0	0	0	2.22554e-05	0	0	0	0	0	0	0	0	0	0	0	0	0	0	0	0	0	0	0	0	0	0	0	0	0	0
	-	0.000712171	0.000645405	0.000645405	0.000689916	0.000556384	0.000534129	0.00062315	0.00351635	0.00454009	0.00634278	0.00672112	0.00754457	0.0117063	0.0127523	0.0187613	0.0190283	0.0200743	0.0204304	0.0207642	0.0244586	0.0317139	0.0324706	0.0328044	0.0343845	0.0370329	0.0392139	0.0402154	0.0508757	0.0536799	0.0546146	0.0557274	0.0565509	0.0576636	0.062493	0.0734427	0.0806312	0.0831238	0.0836134	0.0854606	0.0870407
Untreated rep.2	A	0.000561608	0.000149762	0.000149762	0.000449287	0.000262084	0.000149762	0.99869	0.00063649	0.00108578	0.00160994	0.00104834	0.000149762	7.48811e-05	0.000262084	3.74406e-05	0.00123554	0.000112322	0.00146018	0.000524168	0.973679	0.000861133	0.00172227	0.0013853	0.000224643	0.00344453	0.96709	0.00336965	0.963907	0.000411846	0.00123554	0.00116066	0.000374406	3.74406e-05	0.957954	0.000336965	0.95612	0.000299525	0.00067393	0.000748811	0.000112322
	T	0.000149762	0.99854	0.000112322	0.000187203	0.998615	0.000224643	0.000224643	0.000224643	0.000224643	0.000224643	0.000336965	0.986147	0.0010109	0.000561608	0.98098	7.48811e-05	0.978846	0.000374406	0.000187203	0.00116066	0.000861133	0.000411846	0.000449287	0.969037	0.000411846	0.000561608	0.00063649	0.000336965	0.000861133	0.000449287	0.960463	0.961848	0.961586	0.000898574	0.000561608	0.000524168	0.00127298	0.000449287	0.00123554	0.000823692
	C	0.998989	0.000599049	0.999176	0.998727	0.000411846	0.998952	0.000112322	0.997042	0.995844	0.988056	0.000112322	0.000748811	0.000149762	7.48811e-05	0.00067393	0.979408	0.00108578	0.977386	0.976974	0.000973455	0	0.000262084	0.97001	0.00142274	0.000262084	0.000561608	0.000374406	0.000599049	3.74406e-05	0.961886	0.00104834	0.00067393	0.000786252	0.00134786	0.000112322	0.00116066	3.74406e-05	0.000411846	0.946273	0.000224643
	G	0.000187203	0.000299525	7.48811e-05	0.000149762	0.000224643	3.74406e-05	0.000299525	0.00108578	0.0010109	0.000599049	0.987682	0.000561608	0.984088	0.981916	0.000299525	0.000224643	0.000262084	0.000524168	0.000748811	0.00063649	0.972069	0.970984	0.000411846	0.000449287	0.966491	0.000299525	0.963907	0.000411846	0.962672	0.000486727	0.000786252	0.000449287	0.00063649	0.000374406	0.95934	0.000262084	0.952076	0.952001	0.000486727	0.942529
	N	0	0	0	0	0	0	0	0	0	0	0	0	0	0	0	0	0	0	0	0	0	3.74406e-05	0	0	0	0	0	0	0	0	0	0	0	0	0	0	0	0	0	0
	-	0.000112322	0.000411846	0.000486727	0.000486727	0.000486727	0.00063649	0.00067393	0.0010109	0.00183459	0.0095099	0.0108203	0.0123928	0.0146767	0.0171852	0.0180089	0.0190572	0.0196937	0.0202553	0.0215658	0.0235501	0.0262084	0.0265828	0.0277435	0.0288667	0.0293908	0.0314875	0.0317122	0.0347448	0.0360178	0.0359429	0.036542	0.0366543	0.0369538	0.0394249	0.0396496	0.0419334	0.046314	0.0464637	0.0512561	0.0563106
Untreated rep.3	A	0.000338197	0.000217412	0.000193255	0.000265726	0.000241569	0.000193255	0.999058	0.000555609	0.000579766	0.00118369	0.0014011	0.000120785	0.000169098	0.000338197	9.66277e-05	0.00101459	4.83138e-05	0.00101459	0.000555609	0.9871	0.000483138	0.0010629	0.000821335	0.000120785	0.00164267	0.98425	0.00171514	0.983042	0.000362354	0.000410668	0.000579766	0.000265726	4.83138e-05	0.981399	0.000169098	0.979901	0.000241569	0.000386511	0.000531452	0.000193255
	T	4.83138e-05	0.998816	4.83138e-05	0.000120785	0.999348	9.66277e-05	0.000217412	4.83138e-05	0.000193255	0.000362354	9.66277e-05	0.992753	0.000700551	0.000169098	0.990434	0.000144942	0.989371	4.83138e-05	0.000169098	0.00094212	0.000483138	0.000410668	0.000386511	0.983936	0.000434825	0.000386511	0.00062808	0.000483138	0.00062808	0.000410668	0.981906	0.982776	0.982921	0.000386511	0.000483138	0.00062808	0.000821335	0.000458982	0.00120785	0.000458982
	C	0.999299	0.000507295	0.999541	0.999348	0.000144942	0.999444	2.41569e-05	0.998261	0.997633	0.993695	0.000289883	0.00125616	0.000217412	2.41569e-05	0.00115953	0.989902	0.00118369	0.989371	0.988356	0.000773022	0.000193255	0.000144942	0.985892	0.00270558	0.000144942	0.00094212	0.000193255	0.000869649	4.83138e-05	0.983211	0.00130447	0.00094212	0.000458982	0.00135279	9.66277e-05	0.00108706	0.000217412	0.000217412	0.975239	0.000217412
	G	0.000217412	0.000241569	2.41569e-05	0	4.83138e-05	4.83138e-05	0.000434825	0.000724708	0.000603923	0.000338197	0.993309	0.000241569	0.992487	0.991424	0.000169098	0.000120785	0.00031404	0.000265726	0.000676394	0.000362354	0.986931	0.986303	0.00031404	0.000241569	0.984298	0.000169098	0.983138	0.000289883	0.983356	0.00031404	0.000531452	0.000241569	0.000458982	0.000144942	0.982438	0.000507295	0.97821	0.978235	0.000169098	0.974128
	N	0	0	0	0	0	0	0	0	0	0	0	0	0	0	0	0	0	0	0	0	0	0	0	0	0	0	0	0	0	0	0	0	0	0	0	0	0	0	0	0
	-	9.66277e-05	0.000217412	0.000193255	0.000265726	0.000217412	0.000217412	0.000265726	0.000410668	0.000990434	0.00442072	0.00490386	0.00562856	0.00642574	0.00804426	0.00814088	0.00881728	0.009083	0.00930042	0.0102425	0.0108223	0.0119094	0.0120785	0.0125858	0.0129964	0.0134796	0.0142526	0.0143251	0.0153155	0.0156054	0.0156537	0.0156778	0.0157745	0.0161127	0.0167166	0.0168132	0.0178761	0.0205092	0.0207025	0.0228524	0.0250024
A3A rep.1	A	0.000638205	0.000470256	0.000302308	0.000604615	0.000201538	0.000638205	0.984582	0.000537436	0.00141077	0.000705384	0.00188103	0.000268718	0.00466897	0.00393	0.000638205	0.000974102	0.00147795	0.00151154	0.00157872	0.917504	0.118773	0.110409	0.000503846	0.000806154	0.295959	0.885761	0.302912	0.88865	0.0371502	0.00124282	0.000571025	0.000403077	0.000369487	0.910047	0.0374861	0.901448	0.00188103	0.00154513	0.000839743	0.00131
	T	0.000940513	0.991435	0.00251923	0.00131	0.988546	0.0042659	0.000503846	0.000705384	0.000974102	0.000839743	0.000940513	0.964025	0.00104128	0.00124282	0.932417	0.000940513	0.93141	0.00214974	0.00141077	0.00127641	0.00272077	0.00184744	0.000604615	0.891035	0.00843102	0.000873333	0.00655	0.000806154	0.00107487	0.00198179	0.900037	0.910383	0.912264	0.000839743	0.00302308	0.000772564	0.000772564	0.000604615	0.00174667	0.000806154
	C	0.991838	0.000906923	0.988176	0.988412	0.000335897	0.982332	0.000235128	0.97988	0.975782	0.972591	0.000235128	0.000705384	0.000873333	0.00104128	0.00204897	0.933627	0.00110846	0.924423	0.920896	0.000369487	0.00154513	0.000974102	0.892076	0.000873333	0.00443385	0.00127641	0.0045682	0.000503846	0.000873333	0.893856	0.000873333	0.000671795	0.000638205	0.000403077	0.00436667	0.000436667	0.000268718	0.000335897	0.906083	0.000436667
	G	0.000302308	0.000335897	0.000806154	0.000268718	0.000302308	0.000705384	0.000335897	0.000436667	0.000436667	0.000403077	0.96903	0.000671795	0.951664	0.939001	0.00120923	0.00114205	0.000302308	0.000671795	0.000571025	0.000571025	0.770515	0.781196	0.000671795	0.000302308	0.578684	0.000839743	0.574049	0.00131	0.851365	0.000974102	0.000436667	0.000537436	0.00127641	0.000571025	0.859897	0.000671795	0.903228	0.904874	0.000806154	0.908703
	N	0	0	0	0	0	0	0	0	0	0	0	0	0	0	0	0	0	0	0	0	0	0	0	0	0	0	0	0	0	0	0	0	0	0	0	0	0	0	0	0
	-	0.00628128	0.00685231	0.0081959	0.00940513	0.0106144	0.0120587	0.0143428	0.0184408	0.0213967	0.025461	0.0279131	0.0343287	0.041752	0.0547849	0.0636861	0.0633167	0.0657015	0.0712438	0.0755433	0.0802795	0.106446	0.105573	0.106144	0.106983	0.112492	0.111249	0.111921	0.10873	0.109536	0.101945	0.098082	0.0880051	0.0854523	0.0881395	0.0952269	0.0966713	0.0938497	0.0926405	0.0905243	0.0887441
A3A rep.2	A	0.00021036	0.00042072	0.000473311	0.00026295	0.00010518	0.00036813	0.985958	0.000578491	0.000788851	0.00131475	0.00215619	0.00031554	0.00646858	0.00473311	0.00042072	0.000894031	0.00031554	0.00163029	0.00178806	0.929792	0.132211	0.12264	0.00184065	0.000473311	0.326164	0.912858	0.334788	0.920431	0.0399159	0.00110439	0.00036813	0.00036813	0.00021036	0.947357	0.0449645	0.952248	0.00147252	0.00178806	0.000683671	0.0010518
	T	0.00036813	0.991901	0.00147252	0.000473311	0.98822	0.00220878	0.00015777	0.00015777	0.00042072	0.000683671	0.000525901	0.96792	0.00147252	0.000683671	0.942204	0.00131475	0.939258	0.0015777	0.000578491	0.000946621	0.00241914	0.00199842	0.00141993	0.914331	0.00662635	0.000894031	0.00594268	0.000946621	0.000894031	0.000894031	0.933211	0.940678	0.944149	0.000525901	0.00294504	0.00031554	0.000841441	0.000578491	0.00168288	0.000683671
	C	0.993374	0.000631081	0.989535	0.989535	0.000525901	0.984907	0.00026295	0.984065	0.981331	0.974231	5.25901e-05	0.0010518	0.00026295	0.00120957	0.00189324	0.941415	0.00247173	0.934315	0.931002	0.000999211	0.00120957	0.00126216	0.911228	0.00252432	0.00536419	0.00141993	0.00557455	0.0010518	0.00136734	0.928688	0.0015777	0.00115698	0.00115698	0.00147252	0.00278727	0.00147252	0.00026295	0.00021036	0.953931	0.00015777
	G	0.00010518	5.25901e-05	0.00010518	5.25901e-05	0.00010518	0.00010518	0.000473311	0.00036813	0.000578491	0.000788851	0.971338	0.000473311	0.955719	0.945359	0.000473311	0.000578491	0.00042072	0.000473311	0.00110439	0.000683671	0.777281	0.789377	0.000736261	0.00010518	0.575598	0.000473311	0.570655	0.0015777	0.881462	0.00136734	0.000473311	0.000631081	0.00136734	0.000736261	0.901551	0.00015777	0.953037	0.954615	0.00042072	0.953931
	N	0	0	0	0	0	0	0	0	0	0	0	0	0	0	0	0	0	0	0	0	0	0	0	0	0	0	0	0	0	0	0	0	0	0	0	0	0	0	0	0
	-	0.00594268	0.00699448	0.00841441	0.00967657	0.0110439	0.0124113	0.0131475	0.0148304	0.0168814	0.0229819	0.0259269	0.0302393	0.0360768	0.0480147	0.0550092	0.0557981	0.0575335	0.0620037	0.0655272	0.0675782	0.0868788	0.0847226	0.0847752	0.0825664	0.0862477	0.0843545	0.0830397	0.0759926	0.0763608	0.0679464	0.0643702	0.0571654	0.053116	0.049908	0.0477518	0.0458059	0.044386	0.0428083	0.0432816	0.0441757
A3A rep.3	A	0.000322841	0.000322841	0.000443906	0.000484262	0.000564972	0.000322841	0.988297	0.000403551	0.00104923	0.00165456	0.00177563	0.000363196	0.00496368	0.00411622	0.000645682	0.00133172	0.000686037	0.00137207	0.000968523	0.934584	0.103027	0.0943503	0.00165456	0.000443906	0.278854	0.915093	0.291082	0.92272	0.0344633	0.00112994	0.00100888	0.000201776	4.03551e-05	0.946005	0.0390234	0.951695	0.00181598	0.00201776	0.000968523	0.00125101
	T	0.000443906	0.992817	0.00201776	0.00100888	0.990234	0.00326877	0.000403551	0.000282486	0.000242131	0.000605327	0.000564972	0.969935	0.00121065	0.00149314	0.946005	0.000928168	0.943664	0.00133172	0.00100888	0.00161421	0.00189669	0.00153349	0.000887813	0.917514	0.00851493	0.000968523	0.00379338	0.000887813	0.00161421	0.00193705	0.931961	0.941768	0.943503	0.000443906	0.0031477	0.000726392	0.000726392	0.000766747	0.00157385	0.000524617
	C	0.993624	0.000564972	0.990315	0.990274	0.000161421	0.986118	4.03551e-05	0.985795	0.98297	0.97615	0.000403551	0.000726392	0.000524617	0.000645682	0.00149314	0.944633	0.00161421	0.938257	0.936521	0.000766747	0.00112994	0.00133172	0.914568	0.00161421	0.00439871	0.00104923	0.0039548	0.000887813	0.000443906	0.928773	0.00185634	0.000807103	0.000686037	0.00125101	0.00322841	0.000807103	8.07103e-05	0.000645682	0.955408	8.07103e-05
	G	0.000201776	8.07103e-05	0.000363196	0.000242131	4.03551e-05	0.000322841	0.000242131	0.000887813	0.000524617	0.000282486	0.973325	0.000766747	0.95908	0.948789	0.000686037	0.000564972	0.000363196	0.000807103	0.000645682	0.000524617	0.81138	0.822276	0.000928168	0.000726392	0.623971	0.000322841	0.618846	0.000807103	0.887571	0.00125101	0.000564972	0.000443906	0.000887813	0.000201776	0.905165	0.000322841	0.953874	0.954318	0.000282486	0.955206
	N	0	0	0	0	0	0	0	0	0	0	0	0	0	0	0	0	0	0	0	0	0	0	0	0	0	0	0	0	0	0	0	0	0	0	0	0	0	0	0	0
	-	0.00540759	0.00621469	0.00686037	0.00799031	0.00899919	0.00996772	0.0110169	0.0126312	0.0152139	0.0213075	0.0239306	0.0282082	0.0342211	0.0449556	0.0511703	0.0525424	0.0536723	0.0582324	0.0608555	0.0625101	0.0825666	0.0805085	0.0819613	0.0797014	0.0842615	0.0825666	0.0823245	0.0746973	0.075908	0.0669088	0.0646086	0.0567797	0.054883	0.0520985	0.049435	0.0464487	0.0435028	0.0422518	0.0417676	0.0429379
A3A_PLV_G25 rep.1	A	0.000926706	0.00143218	0.00117944	0.00126369	0.000926706	0.00084246	0.993092	0.00101095	0.00286436	0.00134794	0.00328559	0.000758214	0.00454928	0.00572873	0.00101095	0.0021904	0.00151643	0.0010952	0.000926706	0.933193	0.114996	0.0586352	0.00210615	0.00126369	0.38096	0.903117	0.342291	0.893345	0.0168492	0.00210615	0.00168492	0.000505476	0.00134794	0.878265	0.00817186	0.84583	0.00143218	0.00261163	0.00160067	0.00227464
	T	0.00126369	0.992839	0.00143218	0.00134794	0.993176	0.0010952	0.000926706	0.00227464	0.00117944	0.00160067	0.00252738	0.974895	0.00151643	0.00134794	0.949031	0.00101095	0.943639	0.00101095	0.00143218	0.00160067	0.00345409	0.00168492	0.00101095	0.90952	0.0104465	0.0010952	0.00547599	0.00084246	0.00117944	0.00160067	0.887953	0.88888	0.887953	0.00168492	0.00193766	0.00210615	0.00168492	0.00143218	0.0020219	0.00244313
	C	0.99385	0.00117944	0.992755	0.992081	0.000505476	0.991575	0.000252738	0.983909	0.981129	0.979023	0.00042123	0.00126369	0.00084246	0.00126369	0.000758214	0.946672	0.00151643	0.941449	0.940017	0.00143218	0.00176917	0.0010952	0.910531	0.00126369	0.0139848	0.00134794	0.00724516	0.00227464	0.00160067	0.889385	0.000758214	0.00294861	0.00143218	0.00084246	0.00193766	0.00143218	0.00117944	0.00244313	0.836394	0.000589722
	G	0.000673968	0.0010952	0.000758214	0.000758214	0.00126369	0.00160067	0.000758214	0.00126369	0.00143218	0.00101095	0.975569	0.00117944	0.961921	0.956024	0.00126369	0.00117944	0.000926706	0.0010952	0.00101095	0.000673968	0.79604	0.853749	0.000926706	0.00101095	0.501853	0.00101095	0.548694	0.00126369	0.872199	0.000505476	0.00084246	0.00084246	0.0020219	0.00151643	0.850042	0.000505476	0.840354	0.837826	0.0010952	0.833614
	N	0	0	0	0	0	0	0	0	0	0	0	0	0	0	0	0	0	0	0	0	0	0	0	0	0	0	0	0	0	0	0	0	0	0	0	0	0	0	0	0
	-	0.00328559	0.00345409	0.00387532	0.00454928	0.00412805	0.00488627	0.00497051	0.0115417	0.0133951	0.0170177	0.0181971	0.021904	0.031171	0.0356361	0.047936	0.0489469	0.052401	0.0553496	0.0566133	0.0631003	0.0837405	0.0848357	0.0854254	0.0869419	0.0927548	0.0934288	0.0962932	0.102275	0.108172	0.106403	0.108762	0.106824	0.107245	0.117692	0.137911	0.150126	0.15535	0.155687	0.158888	0.161078
A3A_PLV_G25 rep.2	A	0.000414575	0.000460638	0.000184255	9.21277e-05	9.21277e-05	4.60638e-05	0.996776	0.000690958	0.00142798	0.00133585	0.00202681	4.60638e-05	0.00414575	0.00248745	0.000184255	0.000829149	9.21277e-05	0.0010134	0.00133585	0.968677	0.119029	0.0567967	0.000829149	0.000276383	0.394307	0.960109	0.355751	0.962089	0.0173661	0.000644894	0.000276383	0.000322447	0.000138192	0.968907	0.00755447	0.968492	0.0010134	0.00110553	0.000783085	0.00119766
	T	0.000230319	0.996776	9.21277e-05	0.000368511	0.996499	0.000322447	0.000276383	0	0.000276383	0.000829149	0.000368511	0.985306	0.000921277	0.000737022	0.975816	0.000460638	0.974204	0.000414575	0.0010134	0.00133585	0.00294809	0.00133585	9.21277e-05	0.959786	0.00778479	0.000875213	0.00336266	0.000829149	0.000690958	0.000737022	0.966189	0.968584	0.96992	0.000552766	0.000829149	0.0011516	0.000506702	0.000460638	0.00170436	0.000644894
	C	0.997743	0.000783085	0.997651	0.997466	0.000690958	0.996822	4.60638e-05	0.995163	0.993551	0.988162	0.000322447	0.00142798	0.000276383	0.000138192	0.00184255	0.975586	0.00175043	0.972362	0.969782	0.000921277	0.000783085	0.00059883	0.960431	0.0016583	0.0143259	0.0011516	0.0098116	0.000921277	0.000276383	0.96559	0.00110553	0.00152011	0.000368511	0.00124372	0.000414575	0.000829149	0.000184255	0.000414575	0.963702	0.000414575
	G	0.000184255	0.000230319	0.000138192	4.60638e-05	0.000138192	9.21277e-05	0	0.000783085	0.00059883	0.000460638	0.986457	0.000506702	0.980193	0.977843	0.000368511	0.000414575	0.000322447	0.00059883	0.000644894	0.000322447	0.838961	0.903634	0.000460638	0.00059883	0.54383	0.000138192	0.593717	0.000737022	0.944677	0.000322447	0.000506702	0.000322447	0.000829149	0.000138192	0.96255	0.000322447	0.967295	0.967295	0.000368511	0.961997
	N	0	0	0	0	0	0	0	0	0	0	0	0	0	0	0	0	0	0	0	0	0	0	0	0	0	0	0	0	0	0	0	0	0	0	0	0	0	0	0	0
	-	0.00142798	0.00175043	0.00193468	0.00202681	0.00257958	0.00271777	0.00290202	0.00336266	0.00414575	0.00921277	0.010825	0.0127136	0.014464	0.018794	0.0217882	0.0227095	0.0236308	0.0256115	0.0272237	0.0287438	0.0382791	0.0376342	0.0381869	0.0376802	0.0397531	0.0377263	0.0373578	0.0354231	0.0369893	0.0327053	0.0319222	0.0292505	0.0287438	0.0291584	0.0286517	0.0292045	0.031001	0.0307246	0.0334424	0.0357455
A3A_PLV_G25 rep.3	A	0.000463687	0.000463687	0.000289805	0.000289805	0.000347766	0.000463687	0.995537	0.000463687	0.000869414	0.000811453	0.00144902	0.000405727	0.0026662	0.00272416	0	0.00127514	0.000115922	0.00150698	0.000753492	0.965165	0.10717	0.0539616	0.00179679	0.000347766	0.349794	0.956066	0.315018	0.954675	0.0165768	0.000811453	0.000869414	0.000405727	0.000463687	0.962094	0.0063757	0.96134	0.000463687	0.00191271	0.000811453	0.000927375
	T	0.000695531	0.996175	0.000347766	0.000347766	0.995769	0.000695531	0.000463687	0.000405727	0.000347766	0.0010433	0.000405727	0.981453	0.0010433	0.000289805	0.970904	0.000347766	0.968933	0.000521648	0.000173883	0.00150698	0.00226048	0.00115922	0.000173883	0.956587	0.00765084	0.000753492	0.00318785	0.000869414	0.000753492	0.000869414	0.959717	0.963832	0.964354	0.000463687	0.00139106	0.000869414	0.000985336	0.000811453	0.00139106	0.000579609
	C	0.99658	0.00110126	0.996696	0.996406	0.000463687	0.995131	0.000173883	0.993624	0.992349	0.98493	0.000463687	0.00144902	0.000695531	0.000231844	0.00179679	0.970092	0.0023764	0.967426	0.96673	0.000753492	0.00249232	0.000695531	0.957457	0.00249232	0.0129832	0.00156495	0.00881006	0.00150698	0.000695531	0.960934	0.00156495	0.00121718	0.000985336	0.00139106	0.0010433	0.00173883	0.000231844	0.000463687	0.955428	0.000289805
	G	0.000347766	0.000289805	0.000173883	0.000173883	0.000289805	0.000289805	0.000347766	0.00115922	0.000521648	0.000869414	0.983713	0.000405727	0.976642	0.973686	0.000927375	0.00063757	0.000231844	0.00063757	0.00115922	0.000463687	0.847389	0.905582	0.000463687	0.000289805	0.58726	0.000231844	0.630267	0.00168087	0.939547	0.000463687	0.0010433	0.000405727	0.000521648	0.000521648	0.95566	0.000115922	0.960007	0.958268	0.000463687	0.954211
	N	0	0	0	0	0	0	0	0	0	0	0	0	0	0	0	0	0	0	0	0	0	0	0	0	0	0	0	0	0	0	0	0	0	0	0	0	0	0	0	0
	-	0.00191271	0.00197067	0.00249232	0.00278212	0.00312989	0.0034197	0.00347766	0.00434707	0.00591202	0.0123457	0.0139686	0.016287	0.0189532	0.0230685	0.0263722	0.0276474	0.0283429	0.0299078	0.031183	0.0321104	0.0406886	0.038602	0.040109	0.0402828	0.0423115	0.0413841	0.0427172	0.0412682	0.0424274	0.0369211	0.0368052	0.034139	0.0336753	0.0355301	0.0355301	0.0359358	0.0383122	0.038544	0.0419058	0.0439923
PPP1R12C site5
	Nucleotide	A	G	T	G	C	T	T	A	G	C	G	C	T	G	A	C	T	C	A	G	A	G	A	C	C	C	T	G	A	G	T	G	G	G	A	C	A	C	A	C
Untreated rep.1	A	0.999242	3.44364e-05	0.000447674	0.000826475	0.00058542	0.000309928	0.000860911	0.999518	0	0.0015152	0.000413237	0.000619856	0.000206619	0.000413237	0.999793	0.000206619	0.000516547	0.000413237	0.998898	6.88729e-05	0.999415	0.000137746	0.999793	0.000516547	0.00158408	0.00106753	0.000619856	6.88729e-05	0.999793	0	0.000516547	0.000103309	0.000275492	0.000137746	0.999174	0.000241055	0.99969	0.000206619	0.999139	0.000344364
	T	6.88729e-05	0.000447674	0.999552	0.00058542	0.000275492	0.997245	0.99845	0	0.000688729	0.000275492	0.000550983	0.000757602	0.999277	0.000137746	6.88729e-05	0.000206619	0.99938	0.000206619	0.000206619	0.00048211	0.000172182	0.00103309	0	0.000172182	0.000206619	6.88729e-05	0.998623	0.000137746	3.44364e-05	0.000172182	0.998726	0.000275492	0.000654293	0.000206619	6.88729e-05	3.44364e-05	0	0.000378801	0.000172182	0.00351252
	C	0.000172182	6.88729e-05	0	6.88729e-05	0.999139	0.000137746	0.000137746	0.000241055	0	0.998175	3.44364e-05	0.998623	0.000447674	3.44364e-05	0	0.999587	0.000103309	0.999346	0.000172182	0	6.88729e-05	6.88729e-05	0	0.999277	0.998209	0.998864	0.000550983	6.88729e-05	0	3.44364e-05	0.000103309	3.44364e-05	0	0	6.88729e-05	0.999725	0.000241055	0.999415	0.000206619	0.996074
	G	0.000516547	0.999449	0	0.998519	0	0.00230724	0.000550983	0.000241055	0.999277	3.44364e-05	0.999001	0	6.88729e-05	0.999415	0.000137746	0	0	3.44364e-05	0.000723165	0.999449	0.000344364	0.99876	0.000206619	3.44364e-05	0	0	0.000206619	0.999725	0.000172182	0.999793	0.000654293	0.999587	0.99907	0.999621	0.000688729	0	6.88729e-05	0	0.000447674	6.88729e-05
	N	0	0	0	0	0	0	0	0	3.44364e-05	0	0	0	0	0	0	0	0	0	0	0	0	0	0	0	0	0	0	0	0	0	0	0	0	0	0	0	0	0	0	0
	-	0	0	0	0	0	0	0	0	0	0	0	0	0	0	0	0	0	0	0	0	0	0	0	0	0	0	0	0	0	0	0	0	0	3.44364e-05	0	0	0	0	3.44364e-05	0
Untreated rep.2	A	0.999248	0.00016714	0.000417851	0.000529277	0.000891415	0.000557134	0.000584991	0.999526	8.35701e-05	0.000947128	0.000752131	0.00033428	0.000473564	0.000306424	0.999889	0.00033428	0.000612848	0.000278567	0.999666	0	0.999136	5.57134e-05	0.999638	0.000640704	0.00164355	0.00142069	0.000584991	5.57134e-05	0.999749	0.00016714	0.000696418	2.78567e-05	0.000111427	0.00025071	0.999638	0.000306424	0.99961	0.00016714	0.999304	0.000194997
	T	0.000194997	0.000724274	0.999415	0.000417851	0.00016714	0.99766	0.999081	2.78567e-05	0.000612848	0.000696418	0.000417851	0.000584991	0.999025	8.35701e-05	5.57134e-05	0.000222854	0.999248	0.000278567	5.57134e-05	0.000584991	0.000389994	0.00119784	5.57134e-05	8.35701e-05	8.35701e-05	0.000111427	0.998607	0.000139284	2.78567e-05	0.000139284	0.998607	0.000417851	0.000445707	0.000278567	2.78567e-05	8.35701e-05	0	0.000306424	0.00016714	0.00239568
	C	0.000194997	5.57134e-05	0.000139284	5.57134e-05	0.998941	0.000111427	8.35701e-05	0.00033428	2.78567e-05	0.998356	0	0.999081	0.000278567	5.57134e-05	0	0.999443	0.000139284	0.999443	5.57134e-05	0.000111427	0.000139284	2.78567e-05	2.78567e-05	0.999276	0.998273	0.99844	0.000752131	2.78567e-05	0	0	5.57134e-05	0.000111427	0.000111427	8.35701e-05	0	0.99961	0.000222854	0.999526	8.35701e-05	0.997381
	G	0.000362137	0.999053	2.78567e-05	0.998997	0	0.0016714	0.000222854	0.000111427	0.999192	0	0.99883	0	0.000222854	0.999554	5.57134e-05	0	0	0	0.000222854	0.999304	0.00033428	0.998719	0.000278567	0	0	0	5.57134e-05	0.999777	0.000222854	0.999694	0.000640704	0.999443	0.999331	0.999304	0.000306424	0	0.00016714	0	0.000445707	2.78567e-05
	N	0	0	0	0	0	0	0	0	8.35701e-05	0	0	0	0	0	0	0	0	0	0	0	0	0	0	0	0	0	0	0	0	0	0	0	0	2.78567e-05	2.78567e-05	0	0	0	0	0
	-	0	0	0	0	0	0	2.78567e-05	0	0	0	0	0	0	0	0	0	0	0	0	0	0	0	0	0	0	2.78567e-05	0	0	0	0	0	0	0	5.57134e-05	0	0	0	0	0	0
Untreated rep.3	A	0.999597	0.00040297	0.000690807	0.000518105	0.00115134	0.00040297	0.000690807	0.999712	5.75672e-05	0.00155431	0.000460538	0.000575672	0.000172702	0.000172702	0.999885	0.000460538	0.000575672	0.000690807	0.998849	5.75672e-05	0.999136	0.000115134	0.999827	0.00103621	0.00189972	0.00155431	0.000345403	5.75672e-05	0.999597	0	0.000460538	0.000115134	0.000172702	5.75672e-05	0.999655	5.75672e-05	0.999597	0	0.999136	0.000230269
	T	0.000115134	0.000748374	0.999079	0.000748374	5.75672e-05	0.998043	0.998503	0	0.000575672	0.000633239	0.000172702	0.00120891	0.999597	0.000287836	0	0.000345403	0.999252	0.000172702	0	0.000863508	0.000345403	0.00126648	0	0.000287836	0.000115134	0.000172702	0.998964	0	5.75672e-05	0.000287836	0.999021	0.000345403	0.000805941	0.000345403	5.75672e-05	0	0	0.000345403	0.000230269	0.00259052
	C	5.75672e-05	0	0.000172702	5.75672e-05	0.998734	0	0.000172702	0.000172702	0	0.997812	5.75672e-05	0.998215	0.000172702	0.000115134	0	0.999194	0.000172702	0.999136	5.75672e-05	5.75672e-05	5.75672e-05	0	0	0.998676	0.997985	0.998273	0.000690807	0.000230269	0	0	0.000172702	0.000172702	5.75672e-05	0	0	0.999942	0.000287836	0.999655	5.75672e-05	0.997122
	G	0.000230269	0.998849	5.75672e-05	0.998676	5.75672e-05	0.00155431	0.000633239	0.000115134	0.999367	0	0.999309	0	5.75672e-05	0.999424	0.000115134	0	0	0	0.00109378	0.999021	0.000460538	0.998618	0.000172702	0	0	0	0	0.999712	0.000345403	0.999712	0.000345403	0.999367	0.998964	0.999597	0.000287836	0	0.000115134	0	0.000575672	5.75672e-05
	N	0	0	0	0	0	0	0	0	0	0	0	0	0	0	0	0	0	0	0	0	0	0	0	0	0	0	0	0	0	0	0	0	0	0	0	0	0	0	0	0
	-	0	0	0	0	0	0	0	0	0	0	0	0	0	0	0	0	0	0	0	0	0	0	0	0	0	0	0	0	0	0	0	0	0	0	0	0	0	0	0	0
A3A rep.1	A	0.996972	0.00100178	0.000200356	0.00164737	0.000534283	0.000267142	0.000267142	0.988669	0.00126892	0.000712378	0.00262689	0.0101959	0.000267142	0.00879341	0.974889	0.0390472	0.0010463	0.00874889	0.964559	0.00207035	0.965917	0.0015138	0.968299	0.0010463	0.00202582	0.00298308	0.000534283	0.00247106	0.982591	4.45236e-05	0.000333927	0.00100178	0.000512021	0.000400712	0.99252	0.000289403	0.995971	0.000200356	0.997017	0.000534283
	T	6.67854e-05	0.000378451	0.995303	0.000222618	0.00193678	0.991273	0.991919	0.000178094	0.000823687	0.00685663	0.00048976	0.174777	0.982191	0.0010463	0.000467498	0.242743	0.967342	0.285619	0.00120214	0.000400712	0.000289403	0.000667854	0.00024488	0.0220392	0.0779608	0.0640695	0.97382	0.000311665	0.000133571	0.000133571	0.988201	0.000267142	0.000400712	0.000356189	8.90472e-05	6.67854e-05	0.000155833	0.000445236	4.45236e-05	0.00133571
	C	0.000155833	0.000178094	0.000289403	0.000155833	0.99163	0.000200356	0.000400712	0.00356189	0.000356189	0.980877	0.00024488	0.793299	0.000289403	0.000645592	0	0.670325	0.000289403	0.631857	0.000267142	0.00102404	2.22618e-05	0.000155833	2.22618e-05	0.944924	0.887578	0.897529	0.000289403	0.000578807	0	0.000178094	0.000200356	0.000111309	0.000133571	0.000155833	2.22618e-05	0.993544	0.000133571	0.996394	0	0.996371
	G	0.000111309	0.99537	2.22618e-05	0.993744	0.000200356	0.00231523	0.000556545	6.67854e-05	0.989092	0.000267142	0.983615	0.00601069	0.00048976	0.971015	0.00313891	0.0193232	0.000178094	0.0383571	0.000311665	0.963914	0.000400712	0.965561	0.000422974	0.000445236	0.000178094	0.00284951	0.000111309	0.976581	0.000200356	0.986443	0.000133571	0.987667	0.990338	0.991362	0.000356189	6.67854e-05	0.000222618	2.22618e-05	0.000578807	6.67854e-05
	N	0	0	0	0	0	0	0	0	0	0	0	0	0	0	0	0	0	0	0	0	0	0	0	0	0	0	0	0	0	0	0	0	0	0	0	0	0	0	0	0
	-	0.00269368	0.00307213	0.00418522	0.00422974	0.00569902	0.0059439	0.00685663	0.00752449	0.00845948	0.0112867	0.0130232	0.0157168	0.0167631	0.0184996	0.0215049	0.0285619	0.0311443	0.0354185	0.0336598	0.0325913	0.0333704	0.0321015	0.0310107	0.031545	0.0322573	0.032569	0.0252449	0.0200579	0.0170748	0.0132012	0.0111309	0.0109528	0.00861532	0.00772484	0.00701247	0.00603295	0.00351736	0.00293856	0.00235975	0.0016919
A3A rep.2	A	0.995988	0.000348888	0.000377962	0.00194796	0.00101759	0.000348888	0.000465184	0.991132	0.00165722	0.00136648	0.00270388	0.0102922	0.000843146	0.00840238	0.976363	0.0405291	0.000668702	0.00799535	0.965228	0.00218055	0.964791	0.00107574	0.967728	0.00151185	0.00340166	0.00444832	0.000784998	0.00244222	0.983108	2.9074e-05	0.000407036	0.000465184	0.000523332	0.000697776	0.993604	0.000116296	0.996656	0.00014537	0.996889	5.8148e-05
	T	0.000377962	0.000610554	0.994796	0.000784998	0.00116296	0.991394	0.991976	0.000319814	0.000755924	0.00561128	0.000668702	0.161361	0.980811	0.00119203	0.000610554	0.218084	0.966885	0.257857	0.000901294	0.00058148	0.000203518	0.000901294	0.00014537	0.0186364	0.0696322	0.0579735	0.973281	0.000348888	0.000116296	0.00014537	0.988487	0.000377962	0.00058148	0.00029074	8.7222e-05	2.9074e-05	0	0.000319814	2.9074e-05	0.00267481
	C	0.000174444	0.000261666	0.000377962	0.000116296	0.99151	0.000639628	0.000377962	0.000814072	0.000203518	0.98084	0.000319814	0.808315	0.000465184	0.00104666	0.000203518	0.697747	0.000377962	0.658497	5.8148e-05	0.000407036	0.00014537	0	2.9074e-05	0.94758	0.89545	0.903474	0.000494258	0.000232592	0.000203518	5.8148e-05	2.9074e-05	0.000116296	5.8148e-05	5.8148e-05	0.000174444	0.995145	0.000319814	0.997151	8.7222e-05	0.995697
	G	0.000465184	0.995435	5.8148e-05	0.992615	0.00029074	0.00113389	0.00029074	0.000174444	0.989184	0.000232592	0.983137	0.00392499	0.00130833	0.971275	0.00191888	0.0150313	5.8148e-05	0.0402675	0.000639628	0.963977	0.000377962	0.96421	0.00043611	0.00014537	0.000203518	0.00252944	0.000174444	0.977206	0.000465184	0.987789	0.000697776	0.989184	0.991103	0.992179	0.000348888	0	0.000174444	0	0.0013374	0
	N	0	0	0	0	0	0	0	0	2.9074e-05	0	0	0	0	0	0	0	0	0	0	0	0	0	0	0	0	0	0	0	0	0	0	0	0	0	0	0	0	0	0	0
	-	0.00299462	0.00334351	0.00439017	0.00453554	0.00601832	0.0064835	0.00689054	0.00755924	0.00816979	0.0119494	0.0131705	0.016107	0.0165722	0.018084	0.0209042	0.0286088	0.0320105	0.035383	0.0331734	0.0328536	0.0344818	0.0338131	0.0316616	0.0321268	0.0313127	0.0315744	0.0252653	0.0197703	0.016107	0.0119785	0.0103794	0.00985608	0.00773368	0.00677424	0.00578572	0.00470999	0.00284925	0.00238407	0.00165722	0.00157
A3A rep.3	A	0.995699	0.000652395	0.000797371	0.001039	0.000724883	0.000483255	0.00043493	0.98932	0.00147393	0.00108732	0.00297202	0.012613	0.000749046	0.0109457	0.972793	0.0453777	0.000579906	0.0107766	0.960494	0.00253709	0.959769	0.00120814	0.963949	0.00149809	0.00294786	0.00396269	0.000410767	0.00215049	0.981105	0.000120814	0.000531581	0.000676557	0.000676557	0.00106316	0.99234	7.24883e-05	0.996424	0.000144977	0.997028	0.000169139
	T	0.000314116	0.000676557	0.994322	0.000483255	0.00251293	0.990577	0.99077	0.00026579	0.000676557	0.00628232	0.000410767	0.184603	0.979148	0.00118398	0.000894022	0.25064	0.963321	0.297975	0.000942348	0.000894022	0.000314116	0.000990673	9.6651e-05	0.0213116	0.0744696	0.0643213	0.97057	0.00043493	9.6651e-05	0.000169139	0.986421	0.000652395	0.00043493	0.000483255	9.6651e-05	7.24883e-05	0	0.000459092	9.6651e-05	0.003117
	C	0.000169139	0.000144977	0.00026579	0.000169139	0.990069	0.000628232	0.00026579	0.00113565	0.000193302	0.979437	0.000362441	0.779829	0.000386604	0.00070072	7.24883e-05	0.650945	0.000289953	0.604021	0.000144977	0.000386604	0	0.000241628	0	0.940656	0.88687	0.892476	0.000676557	0.000338279	2.41628e-05	9.6651e-05	4.83255e-05	0	0	4.83255e-05	9.6651e-05	0.993597	0.000193302	0.996521	2.41628e-05	0.994877
	G	0.000579906	0.994998	0.000120814	0.993669	0.000144977	0.000869859	0.00026579	0.000120814	0.987339	0.000169139	0.982047	0.00512251	0.000628232	0.96639	0.00241628	0.0214565	0.000289953	0.047504	0.00043493	0.958778	0.000555743	0.959455	0.000241628	9.6651e-05	0.00026579	0.00360025	0.000144977	0.974508	0.000483255	0.985067	0.000362441	0.986831	0.989997	0.990311	0.000386604	0	0.000217465	4.83255e-05	0.000845697	2.41628e-05
	N	0	0	0	0	0	0	0	0	4.83255e-05	0	0	0	0	0	0	0	0	0	0	0	0	0	0	0	0	0	0	0	0	0	0	0	0	0	2.41628e-05	0	0	0	0	0
	-	0.00323781	0.00352776	0.00449427	0.00463925	0.00654811	0.00744213	0.00826366	0.00915769	0.0102692	0.0130237	0.0142077	0.0178321	0.0190886	0.02078	0.0238245	0.0315807	0.0355193	0.0397236	0.0379839	0.037404	0.0393611	0.0381047	0.0357126	0.0364374	0.0354468	0.0356401	0.0281979	0.022568	0.0182912	0.014546	0.0126371	0.0118398	0.0088919	0.00809452	0.00705553	0.00625815	0.00316532	0.00282704	0.00200551	0.00181221
A3A_PLV_G25 rep.1	A	0.997302	0.00076508	0.00038254	0.00092615	0.000463075	0.000100668	0.000362406	0.98951	0.000402674	0.000604011	0.000986551	0.00130869	0.00038254	0.00110735	0.990175	0.0480994	0.000463075	0.00742933	0.982927	0.000805348	0.981618	0.000261738	0.983531	0.00106709	0.00155029	0.00213417	0.000342273	0.000422807	0.992329	0.000120802	0.00038254	0.000503342	0.000744946	0.000302005	0.99692	0.000261738	0.997886	0.000140936	0.997886	0.000302005
	T	0.000120802	0.000302005	0.997	0.000281872	0.00213417	0.994685	0.99553	0.000120802	0.000825481	0.0035234	0.00054361	0.0285697	0.991161	0.000241604	0.000402674	0.307904	0.984719	0.348454	0.00016107	0.000724813	0.000503342	0.000724813	0.000442941	0.0360594	0.0633406	0.0229121	0.98792	0.000463075	0.000100668	0.000201337	0.994745	0.000281872	0.00038254	0.000442941	8.05348e-05	8.05348e-05	0	0.000322139	0.00016107	0.000966417
	C	0.000100668	8.05348e-05	0.000342273	2.01337e-05	0.994604	0.000140936	0.000302005	0.00628171	8.05348e-05	0.989591	0.000281872	0.961887	0.000342273	0.00016107	0.000140936	0.609286	0.000302005	0.587964	0.000120802	0.000120802	6.04011e-05	8.05348e-05	4.02674e-05	0.947069	0.919888	0.957639	0.00038254	0.000120802	0	8.05348e-05	8.05348e-05	6.04011e-05	8.05348e-05	2.01337e-05	6.04011e-05	0.997282	0.00016107	0.997906	2.01337e-05	0.997403
	G	0.000221471	0.996557	0	0.996376	4.02674e-05	0.0020939	0.000342273	0.000181203	0.994242	2.01337e-05	0.991504	0.000744946	0.000402674	0.990497	0.00038254	0.021543	0.00016107	0.0390795	0.000281872	0.982343	0.000463075	0.982182	6.04011e-05	6.04011e-05	0.000140936	0.00237578	6.04011e-05	0.989973	0.000201337	0.99398	0	0.994584	0.99549	0.996416	0.000483209	4.02674e-05	0.000241604	4.02674e-05	0.000442941	4.02674e-05
	N	0	0	0	0	0	0	0	0	0	0	0	0	0	0	0	0	0	0	0	0	0	0	0	0	0	0	0	0	0	0	0	2.01337e-05	0	0	0	0	0	0	0	0
	-	0.00225497	0.00229524	0.00227511	0.00239591	0.00275832	0.00297979	0.00346299	0.00390594	0.00444954	0.00626158	0.00668438	0.00748973	0.0077112	0.00799307	0.00889909	0.0131674	0.0143553	0.0170734	0.0165096	0.0160063	0.0173552	0.0167512	0.0159257	0.0157445	0.0150801	0.0149392	0.011295	0.00901989	0.00736893	0.0056173	0.00479182	0.00455021	0.00330192	0.00281872	0.00245631	0.00233551	0.00171136	0.00159056	0.00148989	0.00128856
A3A_PLV_G25 rep.2	A	0.998714	0.000868961	0.000625652	0.000868961	0.00121655	0.000417101	0.00066041	0.98846	0.000208551	0.00132082	0.0014251	0.00208551	0.00100799	0.00159889	0.993048	0.0478624	0.000729927	0.00879388	0.987765	0.000486618	0.986375	0.000243309	0.987869	0.00156413	0.00264164	0.00326729	0.000417101	0.000382343	0.994612	3.47584e-05	0.000382343	0.000347584	0.000625652	0.000521376	0.997775	0.000278067	0.998158	6.95169e-05	0.998227	0.000139034
	T	0.000173792	0.000590893	0.998193	0.000347584	0.00177268	0.991867	0.996211	3.47584e-05	0.000695169	0.00305874	0.000486618	0.0252346	0.992284	0.000312826	3.47584e-05	0.286305	0.989294	0.324887	0.00045186	0.000973236	0.000382343	0.00114703	0.000312826	0.0309698	0.0570733	0.0222802	0.990268	0.000278067	0.000104275	0.000243309	0.996246	0.000278067	0.000521376	0.000139034	0.000104275	0.000104275	0	0.000347584	6.95169e-05	0.0035106
	C	0.000278067	0.000312826	0	3.47584e-05	0.994925	0.00045186	0.000347584	0.00910671	0.000139034	0.991762	0.000208551	0.967119	0.000417101	3.47584e-05	0.000208551	0.635766	0.000312826	0.616475	0.000243309	0.000243309	0.000173792	0	0	0.955996	0.929997	0.962287	0.000729927	3.47584e-05	6.95169e-05	0.000139034	6.95169e-05	3.47584e-05	0	3.47584e-05	3.47584e-05	0.997949	0.000243309	0.998262	0.000139034	0.995308
	G	0.000278067	0.997497	3.47584e-05	0.997497	0.000382343	0.00542231	0.000695169	0.000243309	0.996455	3.47584e-05	0.99357	0.000729927	0.00139034	0.992909	0.000938478	0.0219673	0.000278067	0.0383385	0.000695169	0.986931	0.000834202	0.986097	0.000347584	0.000173792	3.47584e-05	0.00180744	0.000347584	0.992909	0.000173792	0.995933	0.000278067	0.996524	0.996559	0.997011	0.000278067	0	0.000208551	6.95169e-05	0.000695169	0.000208551
	N	0	0	0	0	0	0	0	0	0.000104275	0	0	0	0	0	0	0	0	0	0	0	0	0	0	0	0	0	0	0	0	0	0	0	0	0	6.95169e-05	0	0	0	0	0
	-	0.000556135	0.000729927	0.00114703	0.0012513	0.00170316	0.0018422	0.00208551	0.00215502	0.00239833	0.00382343	0.00431005	0.00483142	0.00490094	0.00514425	0.0057699	0.00809871	0.00938478	0.011505	0.0108446	0.011366	0.012235	0.012513	0.0114703	0.0112965	0.0102537	0.010358	0.00823775	0.00639555	0.00503997	0.00364964	0.00302398	0.00281543	0.00229406	0.00229406	0.00173792	0.0016684	0.00139034	0.0012513	0.000868961	0.000834202
A3A_PLV_G25 rep.3	A	0.998147	0.00136373	0.000594447	0.00083922	0.0012938	0.00013987	0.00083922	0.985838	0.00055948	0.00101406	0.00104902	0.00227289	0.00027974	0.00227289	0.991188	0.0562277	0.0012938	0.00877684	0.984789	0.000804252	0.982866	0.000209805	0.985978	0.00188824	0.00237779	0.00262256	0.000489545	0.000314707	0.993321	0.000174837	0.000594447	6.9935e-05	0.000629415	0.000629415	0.997168	0.000174837	0.997797	0.00013987	0.998322	0.00013987
	T	0.00013987	0.000524512	0.997517	0.000629415	0.00185328	0.992447	0.995489	0	0.00101406	0.00356668	0.00041961	0.0315057	0.990734	0.000314707	0.00069935	0.350584	0.985279	0.394118	0.00041961	0.000734317	0.000349675	0.000979089	0.000314707	0.0387789	0.0724526	0.0264354	0.988531	0.000104902	0.000104902	0.000244772	0.994755	0.000524512	0.000629415	0.000209805	0.000209805	0	0.00013987	0.000629415	3.49675e-05	0.00381146
	C	0.000209805	0.000314707	0.000174837	0.000209805	0.99423	0.000244772	0.000454577	0.0110847	3.49675e-05	0.990699	0.00013987	0.959333	0.000664382	0.000104902	0.000104902	0.559165	0.000594447	0.535107	0.00013987	0.000384642	0.00013987	6.9935e-05	3.49675e-05	0.945626	0.912267	0.955067	0.000769285	0.00013987	0	0	3.49675e-05	0	3.49675e-05	3.49675e-05	3.49675e-05	0.997692	0.000209805	0.997762	6.9935e-05	0.99514
	G	0.00055948	0.996713	3.49675e-05	0.996643	0.000314707	0.00472061	0.000524512	0.000314707	0.995174	3.49675e-05	0.993391	0.00104902	0.00209805	0.990839	0.000524512	0.0232184	0.000174837	0.047276	0.00069935	0.98437	0.000664382	0.983425	0.000244772	0.00041961	0.000209805	0.00318204	6.9935e-05	0.991433	0.000174837	0.994615	0.00041961	0.995489	0.995419	0.996573	0.000384642	3.49675e-05	0.000174837	3.49675e-05	0.000664382	3.49675e-05
	N	0	0	0	0	0	0	0	0	6.9935e-05	0	0	0	0	0	0	0	0	0	0	0	0	0	0	0	0	0	0	0	0	0	0	0	0	0	0	0	0	0	0	0
	-	0.000944122	0.00108399	0.00167844	0.00167844	0.00230785	0.00244772	0.0026925	0.00276243	0.00314707	0.00468564	0.00500035	0.00583957	0.00622421	0.00646898	0.00748304	0.010805	0.0126582	0.0147213	0.013952	0.0137073	0.0159801	0.0153158	0.0134275	0.0132876	0.0126932	0.0126932	0.0101406	0.00800755	0.00639905	0.00496538	0.0041961	0.00391636	0.00328694	0.00255263	0.00220295	0.00209805	0.00167844	0.00143367	0.000909154	0.000874187
PPP1R12C site6
	Nucleotide	A	C	C	G	G	C	T	G	G	A	G	G	G	G	C	T	C	A	A	C	A	T	C	G	G	A	A	G	A	G	G	G	G	A	A	G	T	C	G	A
Untreated rep.1	A	0.998534	0	8.14399e-05	0.000285039	0.00130304	8.14399e-05	4.07199e-05	4.07199e-05	8.14399e-05	0.993363	8.14399e-05	8.14399e-05	0.00024432	0.00248392	0.000732959	0.000407199	4.07199e-05	0.999837	0.998778	0	0.998371	0	0.00016288	8.14399e-05	0.00016288	0.999511	0.940467	4.07199e-05	0.997679	4.07199e-05	0.000447919	0.000285039	0.0002036	0.999023	0.881546	4.07199e-05	0.000488639	4.07199e-05	0.000285039	0.972962
	T	0	8.14399e-05	0.000325759	8.14399e-05	8.14399e-05	0.000447919	0.996824	8.14399e-05	8.14399e-05	0.000936558	0.000570079	0.00016288	0.00012216	8.14399e-05	0.00016288	0.997842	0.00016288	4.07199e-05	8.14399e-05	0.00012216	4.07199e-05	0.998412	0.000732959	0.00016288	0.000732959	4.07199e-05	0.0022396	0.00016288	0.00012216	0.000285039	0.00016288	0.00012216	0.000692239	4.07199e-05	0.00513071	0	0.998982	0.00012216	0.0002036	0.00114016
	C	0.00105872	0.999674	0.999267	4.07199e-05	0	0.999145	0.0002036	0	0	0.00488639	0	4.07199e-05	4.07199e-05	8.14399e-05	0.999104	0.0016288	0.999715	4.07199e-05	0.000936558	0.999593	0.001018	0.001018	0.998778	0	0.00016288	0.000325759	0.0568857	4.07199e-05	0.00211744	0	0.00016288	0.000285039	0.00016288	0.00012216	0.112672	0	0.00012216	0.999471	4.07199e-05	0.0256128
	G	0.00016288	0	8.14399e-05	0.999348	0.998371	8.14399e-05	0.00268752	0.999837	0.999796	0.000773679	0.999308	0.999674	0.999552	0.997353	0	8.14399e-05	0	0	0.00012216	0	0.00024432	0.00024432	0	0.999634	0.99886	8.14399e-05	0.000285039	0.999715	8.14399e-05	0.999674	0.999186	0.999267	0.998493	0.000773679	0.000610799	0.999919	0.000325759	0.000285039	0.99943	0.00024432
	N	0	0	0	0	0	0	0	0	0	0	0	0	0	0	0	0	0	0	0	0	0	0	0	0	0	0	0	0	0	0	0	0	0	0	0	0	0	0	0	0
	-	0.00024432	0.00024432	0.00024432	0.00024432	0.00024432	0.00024432	0.00024432	4.07199e-05	4.07199e-05	4.07199e-05	4.07199e-05	4.07199e-05	4.07199e-05	0	0	4.07199e-05	8.14399e-05	8.14399e-05	8.14399e-05	0.000285039	0.000325759	0.000325759	0.000325759	0.00012216	8.14399e-05	4.07199e-05	0.00012216	4.07199e-05	0	0	4.07199e-05	4.07199e-05	0.000447919	4.07199e-05	4.07199e-05	4.07199e-05	8.14399e-05	8.14399e-05	4.07199e-05	4.07199e-05
Untreated rep.2	A	0.998548	8.88863e-05	2.96288e-05	0.000177773	0.00222216	0	0	5.92575e-05	2.96288e-05	0.99683	0.000148144	2.96288e-05	8.88863e-05	0.00260733	0.00047406	0.000207401	0.000118515	0.999852	0.999052	5.92575e-05	0.999437	0.000177773	0.000148144	0.000207401	0.000148144	0.999378	0.965957	5.92575e-05	0.998519	8.88863e-05	0.000533318	0.00023703	0.00023703	0.999082	0.902284	5.92575e-05	0.000266659	8.88863e-05	0.000177773	0.975616
	T	0	8.88863e-05	0.000266659	0.000148144	0.000118515	0.00047406	0.998844	8.88863e-05	0.000118515	0.00047406	0.000740719	0.000207401	0.000207401	0	8.88863e-05	0.99837	0.000118515	0	2.96288e-05	0.000177773	5.92575e-05	0.99917	0.000799976	0.000148144	0.000770348	5.92575e-05	0.00127404	0.000296288	8.88863e-05	0.000414803	0.000177773	0.000207401	0.000888863	8.88863e-05	0.00399988	2.96288e-05	0.999496	0.000207401	0.000118515	0.00133329
	C	0.00103701	0.999733	0.999496	0	0	0.999407	0.000177773	0	5.92575e-05	0.00186661	0	0	5.92575e-05	2.96288e-05	0.999259	0.00115552	0.999644	0	0.000414803	0.999644	0.000355545	0.00047406	0.998963	0	2.96288e-05	0.000355545	0.032562	0	0.00100738	0	2.96288e-05	0.00023703	0.000177773	8.88863e-05	0.0931824	2.96288e-05	0.000118515	0.999615	0	0.0228141
	G	0.000325916	0	0.000118515	0.999615	0.9976	5.92575e-05	0.00094812	0.999822	0.999763	0.000799976	0.999082	0.999733	0.999585	0.997245	5.92575e-05	0.000148144	0	2.96288e-05	0.000414803	2.96288e-05	5.92575e-05	8.88863e-05	0	0.999556	0.998963	0.000148144	0.000118515	0.999556	0.000296288	0.999407	0.99917	0.99923	0.998459	0.000681461	0.000444431	0.999822	5.92575e-05	2.96288e-05	0.999644	0.000177773
	N	0	0	0	0	0	0	0	0	0	0	0	0	0	0	0	0	0	0	0	0	0	0	0	0	0	0	0	0	0	0	0	0	0	0	0	0	0	0	0	0
	-	8.88863e-05	8.88863e-05	8.88863e-05	5.92575e-05	5.92575e-05	5.92575e-05	2.96288e-05	2.96288e-05	2.96288e-05	2.96288e-05	2.96288e-05	2.96288e-05	5.92575e-05	0.000118515	0.000118515	0.000118515	0.000118515	0.000118515	8.88863e-05	8.88863e-05	8.88863e-05	8.88863e-05	8.88863e-05	8.88863e-05	8.88863e-05	5.92575e-05	8.88863e-05	8.88863e-05	8.88863e-05	8.88863e-05	8.88863e-05	8.88863e-05	0.00023703	5.92575e-05	8.88863e-05	5.92575e-05	5.92575e-05	5.92575e-05	5.92575e-05	5.92575e-05
Untreated rep.3	A	0.997761	0.000139948	0.000279896	0.000139948	0.00111959	6.99741e-05	0.000139948	0.000139948	0	0.995522	0	0.000139948	0.000559793	0.00153943	0.000839689	0.000909663	6.99741e-05	0.99979	0.99916	6.99741e-05	0.998461	0.000209922	0	0.000209922	0.000139948	0.99951	0.940872	0	0.997061	0	0.000559793	0.000139948	6.99741e-05	0.99958	0.889791	0.000209922	0.000209922	0	0.000139948	0.971381
	T	0	0.000629767	0.000209922	0.000279896	6.99741e-05	0.000559793	0.997131	0	0.000139948	0.000559793	0.000979638	0.000279896	0.000349871	0.000139948	0.000209922	0.997831	0.000279896	0	0	0.000279896	0	0.997761	0.000629767	0.000279896	0.00118956	0	0.0021692	6.99741e-05	0.000139948	0.000349871	0.000139948	6.99741e-05	0.00132951	0	0.00503814	0.000209922	0.99867	6.99741e-05	0.000349871	0.00153943
	C	0.00125953	0.998601	0.99874	0	0	0.99874	0.000279896	0	0	0.00328878	0	0	0	0	0.99888	0.00104961	0.99958	0	0.000559793	0.99902	0.000839689	0.00111959	0.99867	0	6.99741e-05	0.000209922	0.0561892	0	0.00251907	0	0	0.000279896	6.99741e-05	0	0.104541	0	0.000349871	0.99923	0	0.0261003
	G	0.000349871	0	0.000139948	0.99895	0.998181	0	0.00181933	0.99979	0.99979	0.000559793	0.99895	0.99951	0.99902	0.998251	0	0.000139948	0	0.000139948	0.000209922	0	6.99741e-05	0.000279896	6.99741e-05	0.99944	0.998531	0.000209922	0.000699741	0.99986	0.000209922	0.99958	0.99923	0.99944	0.998251	0.000349871	0.000559793	0.99951	0.000629767	0.000629767	0.99944	0.000909663
	N	0	0	0	0	0	0	0	0	0	0	0	0	0	0	0	0	0	0	0	0	0	0	0	0	0	0	0	0	0	0	0	0	0	0	0	0	0	0	0	0
	-	0.000629767	0.000629767	0.000629767	0.000629767	0.000629767	0.000629767	0.000629767	6.99741e-05	6.99741e-05	6.99741e-05	6.99741e-05	6.99741e-05	6.99741e-05	6.99741e-05	6.99741e-05	6.99741e-05	6.99741e-05	6.99741e-05	6.99741e-05	0.000629767	0.000629767	0.000629767	0.000629767	6.99741e-05	6.99741e-05	6.99741e-05	6.99741e-05	6.99741e-05	6.99741e-05	6.99741e-05	6.99741e-05	6.99741e-05	0.000279896	6.99741e-05	6.99741e-05	6.99741e-05	0.000139948	6.99741e-05	6.99741e-05	6.99741e-05
A3A rep.1	A	0.990849	0.000257765	0.00264209	0.00766851	0.00670189	0.000966619	0.000322206	0.0102462	0.00470421	0.975706	0.00367315	0.000902178	0.000902178	0.00289986	0.0137904	0.00154659	0.0244877	0.933174	0.928921	0.00238433	0.921704	0.000773296	0.0256476	0.00128883	0.00135327	0.95676	0.957855	0.00309318	0.974352	0.0010955	0.000257765	0.000966619	0.00154659	0.990592	0.977446	0.000451089	0.000644413	0.000257765	0.00438201	0.995682
	T	6.44413e-05	0.00489754	0.0192035	0.000902178	0.000257765	0.00805516	0.979121	6.44413e-05	6.44413e-05	0.000579972	0.00051553	0.000193324	0.000708854	0.00270653	0.426601	0.935688	0.31776	0.000193324	0.000322206	0.103235	0.000837737	0.923057	0.385939	0.000644413	0.000193324	0.000386648	0.000257765	0.000322206	0.000644413	0.000257765	0.000451089	0.000128883	0.000257765	0.00051553	0.000579972	0.000837737	0.993685	0.000966619	0.000386648	0.000257765
	C	0.000257765	0.983503	0.964751	6.44413e-05	0.000451089	0.973966	0.000257765	0.000257765	0.00051553	0.000128883	6.44413e-05	6.44413e-05	0.000322206	0	0.468682	0.00051553	0.457018	0.000128883	0.000837737	0.819371	0.000386648	0.000257765	0.498776	0	0.000451089	6.44413e-05	0.0037376	0.000386648	0.000708854	0	0	0.000193324	0.000451089	0.000257765	0.0142415	0.000708854	0.000579972	0.99362	0.000579972	0.000644413
	G	0.000257765	6.44413e-05	0.000193324	0.977317	0.97809	6.44413e-05	0.00167547	0.970293	0.973966	0.00135327	0.969777	0.970873	0.968359	0.958693	0.00380204	0.000257765	0.0410491	0.000451089	0.00103106	0.000386648	0.0010955	0.000773296	0.00773296	0.941681	0.943356	0.000902178	0.000837737	0.966555	0.000322206	0.977832	0.979701	0.97983	0.979379	0.00141771	0.000902178	0.991236	0.000386648	0.00115994	0.991494	0.0010955
	N	0	0	0	0	0	0	0	0	0	0	0	0	0	0	0	0	0	0	0	0	0	0	0	0	0	0	0	0	0	0	0	0	0	0	0	0	0	0	0	0
	-	0.00857069	0.0112772	0.0132105	0.0140482	0.0144993	0.0169481	0.0186235	0.0191391	0.0207501	0.0222322	0.0259698	0.0279675	0.0297074	0.0357005	0.0871246	0.0619925	0.159686	0.0660523	0.0688877	0.074623	0.0759763	0.0751385	0.0819049	0.0563861	0.0546462	0.0418868	0.0373115	0.029643	0.0239722	0.0208145	0.0195902	0.0188813	0.0183658	0.00721742	0.00683078	0.00676634	0.00470421	0.00399536	0.00315762	0.00231989
A3A rep.2	A	0.988749	0.000367674	0.00125009	0.0133833	0.0119126	0.000882418	0.000367674	0.010589	0.00757409	0.963894	0.0014707	0.000367674	0.000661813	0.00323553	0.00941246	0.00110302	0.0270608	0.917494	0.91345	0.00294139	0.905728	0.0016913	0.0225752	0.000514744	0.00213251	0.949482	0.904919	0.00250018	0.966983	0.000367674	0.000220604	0.000514744	0.00176484	0.991543	0.846827	0.000220604	0.00117656	0.000441209	0.00632399	0.975439
	T	0.00014707	0.00463269	0.0238988	0.000441209	0.000220604	0.0104419	0.973895	0.000808883	0.000220604	0.00132363	0.00117656	0.00102949	0.00014707	0.00345614	0.420619	0.920877	0.313847	0.000220604	0.000294139	0.0988308	0.000588279	0.905655	0.383999	0.000441209	0.000882418	0.000220604	0.00183837	0.00014707	0.000220604	0.000441209	0.000661813	7.35348e-05	0.000588279	7.35348e-05	0.00455916	7.35348e-05	0.993161	0.00014707	0.00014707	0.00161777
	C	0.000735348	0.981102	0.958085	0.000367674	0.000220604	0.968012	0.000735348	0.00102949	0.000294139	0.00441209	0.000220604	7.35348e-05	0	7.35348e-05	0.467534	0.000808883	0.449445	0.000588279	0.000735348	0.809545	0.00183837	0.00117656	0.490771	7.35348e-05	0.000514744	0.000441209	0.0509596	0.000661813	0.00352967	0.00014707	0	0.00014707	7.35348e-05	0	0.140452	7.35348e-05	0.000441209	0.994853	0.000441209	0.0198544
	G	7.35348e-05	0.000220604	0.000220604	0.968601	0.969704	0.000294139	0.00301493	0.96463	0.966762	0.00161777	0.962571	0.961909	0.960144	0.947643	0.00264725	0.000441209	0.0362527	0.00014707	0.000735348	0.000367674	0.00014707	0.00125009	0.00830943	0.929921	0.933819	0.000220604	0.000588279	0.962277	0.000220604	0.972866	0.973748	0.97566	0.97566	0.000294139	0.00102949	0.992941	0.000294139	0.00014707	0.989411	0.00014707
	N	0	0	0	0	0	0	0	0	0	0	0	0	0	0	0	0	0	0	0	0	0	0	0	0	0	0	0	0	0	0	0	0	0	0	0	0	0	0	0	0
	-	0.0102949	0.0136775	0.0165453	0.0172071	0.0179425	0.0203691	0.0219869	0.0229429	0.0251489	0.0287521	0.0345614	0.0366203	0.039047	0.0455916	0.0997867	0.0767704	0.173395	0.0815501	0.0847856	0.0883153	0.0916979	0.0902272	0.0943452	0.0690492	0.0626517	0.049636	0.0416942	0.0344143	0.0290463	0.0261784	0.0253695	0.0236047	0.0219134	0.00808883	0.00713288	0.00669167	0.00492683	0.00441209	0.00367674	0.00294139
A3A rep.3	A	0.988545	0.000318182	0.00159091	0.0112273	0.0110909	0.00113636	9.09091e-05	0.0111364	0.00536364	0.966773	0.00231818	0.000318182	0.000863636	0.00377273	0.0102727	0.00104545	0.0262273	0.921591	0.917182	0.00345455	0.912091	0.000545455	0.0215455	0.000590909	0.00190909	0.955909	0.923591	0.00259091	0.969864	0.000363636	0.000727273	0.000272727	0.000818182	0.992818	0.857136	4.54545e-05	0.000681818	0.000227273	0.00704545	0.979955
	T	9.09091e-05	0.00586364	0.0236364	0.000863636	0.000181818	0.0117273	0.973682	0.000863636	0.000909091	0.000681818	0.000727273	4.54545e-05	0.000409091	0.00268182	0.426955	0.926182	0.322364	0.000318182	0.000772727	0.100727	0.000954545	0.914182	0.390909	0.000454545	0.000727273	0.000136364	0.00177273	0.000590909	0.000227273	0.000590909	0.000318182	0.000318182	0.000772727	4.54545e-05	0.00413636	0.000318182	0.995591	0.000227273	0.000409091	0.00104545
	C	0.000363636	0.980273	0.957227	0.000181818	0.000454545	0.963773	0.0005	0.000363636	0.000545455	0.00240909	0.000136364	9.09091e-05	0.000136364	0.000318182	0.4625	0.000636364	0.4515	0.000590909	0.00109091	0.810591	0.000590909	0.000545455	0.490227	0.000181818	9.09091e-05	0.000363636	0.0341364	0	0.00195455	0.000181818	0	0.000136364	0.000136364	0.000136364	0.132364	0	0.000363636	0.996136	0.000181818	0.017
	G	0.000272727	9.09091e-05	0.000363636	0.969136	0.969045	0.000363636	0.0015	0.962591	0.965909	0.001	0.964409	0.966227	0.962818	0.952455	0.00381818	9.09091e-05	0.0340455	0.000545455	0.0005	0.000727273	0.000363636	0.000772727	0.00668182	0.936227	0.940136	0.000272727	0.000681818	0.965	4.54545e-05	0.974818	0.976455	0.978591	0.978864	0.000727273	0.0005	0.994227	0.000363636	0.000454545	0.990045	0.000318182
	N	0	0	0	0	0	0	0	0	0	0	0	0	0	0	0	0	0	0	0	0	0	0	0	0	0	0	0	0	0	0	0	0	0	0	0	0	0	0	0	0
	-	0.0107273	0.0134545	0.0171818	0.0185909	0.0192273	0.023	0.0242273	0.0250455	0.0272727	0.0291364	0.0324091	0.0333182	0.0357727	0.0407727	0.0964545	0.0720455	0.165864	0.0769545	0.0804545	0.0845	0.086	0.0839545	0.0906364	0.0625455	0.0571364	0.0433182	0.0398182	0.0318182	0.0279091	0.0240455	0.0225	0.0206818	0.0194091	0.00627273	0.00586364	0.00540909	0.003	0.00295455	0.00231818	0.00168182
A3A_PLV_G25 rep.1	A	0.99633	0.000468567	0.00117142	0.0126513	0.0042171	7.80945e-05	0.000156189	0.00640375	0.000780945	0.989848	0.00265521	0.000312378	0.000859039	0.00351425	0.00601328	0.00101523	0.0193674	0.972901	0.971183	0.00249902	0.970012	0.000312378	0.0109332	0.000546661	0.000624756	0.984693	0.983834	0.000780945	0.989613	0.00101523	0.000390472	0.000234283	0.000390472	0.995392	0.98688	0.000312378	0	7.80945e-05	0.00132761	0.998282
	T	0	0.0028114	0.0259274	0.000156189	7.80945e-05	0.00671613	0.99016	0.000156189	0	7.80945e-05	0.000468567	0.000390472	0.000234283	0.00398282	0.478719	0.977821	0.394611	0.000624756	0	0.0866068	0.000546661	0.969309	0.351972	7.80945e-05	0	0.000156189	0.000156189	0	0.000234283	0.000312378	0.000624756	0.000156189	7.80945e-05	0.000312378	0.00117142	0.000312378	0.998282	0.000780945	0.000234283	0.000390472
	C	0.000312378	0.992347	0.967513	0.000312378	0.000468567	0.986333	0.0014057	0.000312378	0.000312378	0.000234283	0	0	0.000468567	0	0.470441	0.000468567	0.447481	7.80945e-05	0.000156189	0.878641	7.80945e-05	0.000390472	0.599844	7.80945e-05	0	0	0.00210855	7.80945e-05	0.000312378	7.80945e-05	7.80945e-05	0	0.000156189	7.80945e-05	0.00898087	0.000156189	0.000312378	0.997735	0.000156189	0.000234283
	G	0.000468567	0	7.80945e-05	0.981492	0.989926	0.000546661	0.00156189	0.985162	0.990629	0.000546661	0.985787	0.987817	0.986333	0.978055	0.00476376	0.000390472	0.0513081	0	0.000390472	0.000546661	0.000234283	0.000234283	0.00460758	0.978993	0.981101	0.000312378	0.000780945	0.988754	0.000390472	0.990316	0.990941	0.992347	0.992034	0.00101523	0.000312378	0.997345	0.000234283	0.000390472	0.997657	0.000468567
	N	0	0	0	0	0	0	0	0	0	0	0	0	0	0	0	0	0	0	0	0	0	0	0	0	0	0	0	0	0	0	0	0	0	0	0	0	0	0	0	0
	-	0.0028895	0.00437329	0.00531043	0.00538852	0.00531043	0.00632565	0.00671613	0.00796564	0.00827802	0.00929324	0.0110894	0.0114799	0.0121046	0.0144475	0.0400625	0.0203046	0.0872316	0.0263959	0.0282702	0.0317064	0.0291292	0.029754	0.0326435	0.0203046	0.0182741	0.014838	0.0131199	0.0103866	0.00944943	0.00827802	0.00796564	0.00726279	0.00734088	0.00320187	0.00265521	0.00187427	0.00117142	0.00101523	0.000624756	0.000624756
A3A_PLV_G25 rep.2	A	0.994835	0.000461127	0.000461127	0.0119893	0.00599465	0.000368902	0.000461127	0.00820806	0.00202896	0.982477	0.00239786	0.00129116	0.000645578	0.00304344	0.00940699	0.000737803	0.0225952	0.969012	0.966891	0.000830029	0.965231	0.000368902	0.0126349	0.00101448	0.000368902	0.983861	0.933874	0.000368902	0.986351	0.000645578	0.000461127	0.000461127	0.000645578	0.99502	0.872452	0.000184451	0.000553352	0.000184451	0.00166006	0.974822
	T	9.22254e-05	0.00341234	0.0248086	0.00184451	0.000184451	0.00442682	0.985797	0.000276676	0.000184451	0.00101448	0.00101448	0.000368902	0.000461127	0.00193673	0.447754	0.969566	0.358203	0.000553352	0.000553352	0.0709213	0.000645578	0.967906	0.329706	0.000461127	0.000645578	9.22254e-05	0.00184451	9.22254e-05	0.000276676	0.00101448	0.000830029	0.000368902	0.000645578	0.000276676	0.00461127	0.000276676	0.996127	0.000645578	0.000276676	0.00119893
	C	0.0011067	0.991054	0.967998	0.000553352	0.000184451	0.985059	0.000922254	0.000645578	0.000184451	0.00368902	0.000276676	0	0.000276676	0.000276676	0.483538	0.00119893	0.473854	0.000276676	0.00166006	0.895509	0.00138338	0.000645578	0.617818	0.000368902	0.000276676	0.000368902	0.0500784	0.000368902	0.00359679	9.22254e-05	0	0.000276676	9.22254e-05	0.000276676	0.119524	0.000276676	0.000830029	0.996495	9.22254e-05	0.0224108
	G	0.000184451	0.000276676	0.000276676	0.97888	0.985797	0.000184451	0.00276676	0.980172	0.986074	0.000737803	0.983123	0.984322	0.983031	0.977036	0.0069169	0.000553352	0.0512773	0.000276676	9.22254e-05	0.000553352	0.000368902	0.000737803	0.00571797	0.97473	0.977128	0.000368902	0.000276676	0.98755	0.000368902	0.989671	0.990501	0.99087	0.990593	0.000368902	0.000184451	0.996127	9.22254e-05	0.000368902	0.996034	0.000368902
	N	0	0	0	0	0	0	0	0	0	0	0	0	0	0	0	0	0	0	0	0	0	0	0	0	0	0	0	0	0	0	0	0	0	0	0	0	0	0	0	0
	-	0.00378124	0.00479572	0.00645578	0.00673245	0.00783916	0.00996034	0.0100526	0.0106981	0.0115282	0.0120815	0.0131882	0.0140183	0.0155861	0.0177073	0.052384	0.0279443	0.0940699	0.029881	0.0308033	0.0321867	0.0323711	0.0303422	0.0341234	0.0234253	0.0215807	0.0153094	0.013926	0.0116204	0.00940699	0.00857696	0.00820806	0.00802361	0.00802361	0.00405792	0.00322789	0.00313566	0.00239786	0.00230563	0.00193673	0.00119893
A3A_PLV_G25 rep.3	A	0.995097	0.000326858	0.00163429	0.0132611	0.00639709	0.000466941	9.33881e-05	0.00901195	0.00149421	0.985945	0.00182107	0.000186776	0.000700411	0.00261487	0.00891857	0.000887187	0.0223198	0.970629	0.968622	0.00196115	0.966941	0.000373552	0.0134479	0.000700411	0.000513635	0.984124	0.951625	0.000280164	0.989774	0.000373552	0.000373552	0.000420247	0.000793799	0.996264	0.874813	0	0.000420247	0.000326858	0.00107396	0.979315
	T	9.33881e-05	0.00228801	0.0238607	0.000607023	0.000140082	0.00569668	0.98926	0.000420247	0.000466941	0.000747105	0.000607023	0.000326858	0.00023347	0.00196115	0.44336	0.970303	0.351139	0.00023347	0.000280164	0.0812944	9.33881e-05	0.967034	0.320181	0.000700411	0.000933881	9.33881e-05	0.00182107	0	0.000373552	0.000513635	0.000653717	0.000280164	0.000793799	0.00023347	0.00378222	0.000140082	0.997619	0.000280164	0.00023347	0.000793799
	C	0.00149421	0.992062	0.967781	0.000186776	0.000186776	0.985478	0.000560329	0.000420247	4.66941e-05	0.00168099	9.33881e-05	0.000140082	0.000186776	0.000186776	0.494117	0.000840493	0.479268	0.000466941	0.00116735	0.885366	0.000653717	0.000513635	0.62472	0.000140082	9.33881e-05	0.00023347	0.0330127	0	0.00144752	0.000186776	0.000186776	0.00023347	0.000186776	0.000186776	0.119397	0.000280164	0.000326858	0.997945	0.000326858	0.019238
	G	9.33881e-05	0	0.00023347	0.978988	0.985758	0.000140082	0.00144752	0.981789	0.9887	0.00149421	0.985758	0.986552	0.985431	0.979408	0.00438924	0.000373552	0.049916	9.33881e-05	0.000560329	0.00023347	0.00023347	0.000607023	0.00560329	0.975392	0.977587	0.000326858	0.000607023	0.989727	0.000280164	0.991595	0.991922	0.992669	0.991735	0.0015876	0.000420247	0.998179	0.000560329	0.000513635	0.997665	0.000140082
	N	0	0	0	0	0	0	0	0	0	0	0	0	0	0	0	0	0	0	0	0	0	0	0	0	0	0	0	0	0	0	0	0	0	0	0	0	0	0	0	0
	-	0.00322189	0.00532312	0.00649047	0.00695742	0.00751774	0.00821815	0.0086384	0.00835824	0.00929212	0.0101326	0.0117202	0.0127942	0.0134479	0.0158293	0.0492155	0.0275962	0.0973571	0.0285768	0.0293706	0.0311449	0.0320788	0.0314718	0.0360478	0.0230669	0.0208722	0.0152223	0.0129343	0.00999253	0.00812477	0.00733097	0.00686403	0.00639709	0.00649047	0.00172768	0.0015876	0.00140082	0.00107396	0.000933881	0.000700411	0.000513635
PPP1R12C site7
	Nucleotide	T	G	C	G	C	T	G	C	C	C	T	C	C	T	C	T	C	G	C	C	C	C	C	G	A	G	T	G	C	C	C	T	T	G	C	T	G	T	G	C
Untreated rep.1	A	0.000670035	2.79181e-05	0.000781708	0.000474608	0.000558363	0.000223345	0.000977135	0.00075379	0.000670035	0.00100505	0.000223345	0.000279181	0.000586281	0.000362936	5.58363e-05	0.000586281	0.000390854	0.000725872	0.000614199	0.000670035	0.000725872	0.000251263	0.000335018	0.000558363	0.999749	0.000195427	0.0012284	0.000474608	0.00100505	0.000558363	0.00108881	0.000809626	0.00136799	0.000390854	0.00044669	0.000111673	0.000167509	0.00075379	0.000279181	0.000195427
	T	0.999051	0.000195427	0.00259639	0.000195427	0.000949217	0.999553	0.000223345	0.000697954	0.000195427	5.58363e-05	0.99947	2.79181e-05	0.000167509	0.999358	0.000139591	0.999107	0.000614199	0.000251263	0.000586281	0.000139591	0.000139591	2.79181e-05	0.000390854	0.0003071	0.000139591	8.37544e-05	0.998716	5.58363e-05	0.00265222	0.000279181	5.58363e-05	0.998548	0.99852	0.000335018	0.00240096	0.999553	0.000111673	0.999135	0	0.00145174
	C	0.000251263	5.58363e-05	0.996566	2.79181e-05	0.998437	0.000167509	0	0.99852	0.999107	0.998883	0.000279181	0.999693	0.99919	0.000279181	0.999805	0.000251263	0.998995	0.000111673	0.998772	0.999135	0.997124	0.999693	0.999218	8.37544e-05	2.79181e-05	0.000195427	5.58363e-05	0	0.996315	0.999023	0.998716	5.58363e-05	0.000111673	2.79181e-05	0.997097	0.000279181	8.37544e-05	8.37544e-05	2.79181e-05	0.998269
	G	0	0.999693	2.79181e-05	0.999274	2.79181e-05	2.79181e-05	0.998772	0	0	2.79181e-05	0	0	2.79181e-05	0	0	5.58363e-05	0	0.998911	0	0	0	0	5.58363e-05	0.999051	8.37544e-05	0.999525	0	0.99947	0	0.000111673	0.000111673	0.000558363	0	0.999246	5.58363e-05	2.79181e-05	0.999637	0	0.999637	2.79181e-05
	N	0	0	0	0	0	0	0	0	0	0	0	0	0	0	0	0	0	0	2.79181e-05	5.58363e-05	0	0	0	0	0	0	0	0	0	0	0	2.79181e-05	0	0	0	2.79181e-05	0	0	0	0
	-	2.79181e-05	2.79181e-05	2.79181e-05	2.79181e-05	2.79181e-05	2.79181e-05	2.79181e-05	2.79181e-05	2.79181e-05	2.79181e-05	2.79181e-05	0	2.79181e-05	0	0	0	0	0	0	0	0.00201011	2.79181e-05	0	0	0	0	0	0	2.79181e-05	2.79181e-05	2.79181e-05	0	0	0	0	0	0	2.79181e-05	5.58363e-05	5.58363e-05
Untreated rep.2	A	0.000405515	0.000101379	0.00101379	0.000304136	0.00101379	0	0.000202758	0.000405515	0.000608273	0.00152068	0.000304136	0.000608273	0.00081103	0.000202758	0.000405515	0.000506894	0.000405515	0.00081103	0.000405515	0.000304136	0.00131792	0.000101379	0	0.000304136	0.999493	0	0.00101379	0.000202758	0.00101379	0.000202758	0.00182482	0.000506894	0.0019262	0.000101379	0	0.000101379	0.000101379	0.00081103	0.000912409	0.000101379
	T	0.999493	0.000101379	0.00131792	0.000304136	0.000608273	0.999797	0.000709651	0.000608273	0.000202758	0	0.999088	0	0.000101379	0.999594	0.000101379	0.998986	0.000202758	0.000304136	0.000709651	0.000202758	0.000202758	0.000101379	0	0	0	0.000304136	0.998378	0	0.00324412	0.000101379	0	0.998581	0.99777	0.000608273	0.00293998	0.999392	0.000202758	0.999088	0	0.00273723
	C	0.000101379	0	0.997668	0	0.998378	0.000202758	0	0.998986	0.999189	0.998277	0.000405515	0.99929	0.998986	0.000101379	0.999189	0	0.999088	0	0.998581	0.999088	0.996959	0.999493	0.999594	0	0.000101379	0	0.000202758	0	0.995641	0.999594	0.997972	0.000101379	0.000101379	0	0.996959	0.000304136	0.000202758	0	0	0.99706
	G	0	0.999797	0	0.999392	0	0	0.999088	0	0	0	0.000101379	0	0	0	0	0.000202758	0	0.998581	0	0	0	0	0.000101379	0.999392	0.000101379	0.999392	0.000101379	0.999696	0	0	0.000101379	0.000608273	0.000101379	0.999189	0	0.000101379	0.999392	0	0.998986	0
	N	0	0	0	0	0	0	0	0	0	0	0	0	0	0	0	0	0	0	0	0.000101379	0	0	0	0	0	0	0	0	0	0	0	0.000101379	0	0	0	0	0	0	0	0
	-	0	0	0	0	0	0	0	0	0	0.000202758	0.000101379	0.000101379	0.000101379	0.000101379	0.000304136	0.000304136	0.000304136	0.000304136	0.000304136	0.000304136	0.00152068	0.000304136	0.000304136	0.000304136	0.000304136	0.000304136	0.000304136	0.000101379	0.000101379	0.000101379	0.000101379	0.000101379	0.000101379	0.000101379	0.000101379	0.000101379	0.000101379	0.000101379	0.000101379	0.000101379
Untreated rep.3	A	0.000487805	0.000162602	0.000894309	0.00121951	0.000894309	0.000162602	0.000894309	0.000569106	0.000569106	0.00097561	0.000813008	0.000487805	0.000487805	8.13008e-05	8.13008e-05	0.000487805	0.000325203	0.000569106	0.000569106	0.000243902	0.00121951	0.000894309	0.000162602	0.000569106	0.999675	0	0.000813008	0.000650407	0.00146341	0.000243902	0.00146341	0.00113821	0.00121951	0.000162602	0.000406504	0.000162602	8.13008e-05	8.13008e-05	0.000406504	0
	T	0.999512	0	0.00211382	0.000162602	0.000406504	0.999756	0.000406504	0.000325203	8.13008e-05	8.13008e-05	0.998943	0	0	0.99935	8.13008e-05	0.999268	8.13008e-05	0.000162602	0.000406504	0	0.000325203	8.13008e-05	0.000162602	8.13008e-05	0	0.000162602	0.999106	0	0.00154472	8.13008e-05	8.13008e-05	0.99813	0.998699	8.13008e-05	0.00325203	0.999837	0.000243902	0.999756	8.13008e-05	0.00178862
	C	0	8.13008e-05	0.996992	8.13008e-05	0.998455	8.13008e-05	0	0.999106	0.99935	0.998943	0.000243902	0.999512	0.999512	0.000569106	0.999837	0.000162602	0.999593	8.13008e-05	0.999024	0.999675	0.996667	0.999024	0.999593	8.13008e-05	0	0.000162602	8.13008e-05	0	0.996992	0.999593	0.998455	0.000406504	8.13008e-05	0	0.996341	0	0	8.13008e-05	0	0.99813
	G	0	0.999756	0	0.998537	0.000243902	0	0.998699	0	0	0	0	0	0	0	0	8.13008e-05	0	0.999187	0	0	0	0	0	0.999187	0.000243902	0.999593	0	0.99935	0	8.13008e-05	0	0.000325203	0	0.999756	0	0	0.999675	0	0.999431	0
	N	0	0	0	0	0	0	0	0	0	0	0	0	0	0	0	0	0	0	0	8.13008e-05	0	0	0	0	0	0	0	0	0	0	0	0	0	0	0	0	0	0	0	0
	-	0	0	0	0	0	0	0	0	0	0	0	0	0	0	0	0	0	0	0	0	0.00178862	0	8.13008e-05	8.13008e-05	8.13008e-05	8.13008e-05	0	0	0	0	0	0	0	0	0	0	0	8.13008e-05	8.13008e-05	8.13008e-05
A3A rep.1	A	0.000225738	6.1565e-05	0.000502781	0.000410433	0.000451477	0.000164173	0.000543824	0.000441216	0.000266782	0.000564346	0.000461737	0.00036939	0.00103634	0.000574606	0.000810606	0.000400172	0.000389912	0.0869811	0.000902953	0.000666954	0.000543824	0.000718258	0.0012826	0.320774	0.928379	0.263703	0.00176486	0.259209	0.000502781	0.000605389	0.00132365	0.000266782	0.000441216	0.023446	0.00238051	0.000471998	0.0139034	0.000338607	0.00807527	0.000461737
	T	0.997055	0.000338607	0.000872171	0.000338607	0.000749041	0.995157	0.000235999	0.000564346	0.000215477	0.000266782	0.990724	0.00405303	0.00153912	0.972029	0.00234973	0.959675	0.0039812	0.00320138	0.000400172	0.000359129	0.000184695	0.00115947	0.00158017	0.0309261	0.000779823	0.0945228	0.930257	0.00756223	0.00490468	0.00784954	0.0147243	0.963943	0.973312	0.00154939	0.0140266	0.978616	0.00073878	0.981838	0.000533563	0.00355025
	C	0.000225738	8.20866e-05	0.996039	9.23475e-05	0.99528	0.000225738	8.20866e-05	0.993433	0.993023	0.992397	0.000574606	0.981315	0.980894	0.000533563	0.96342	0.00012313	0.953108	0.00305773	0.947824	0.947485	0.93076	0.934526	0.934536	0.0176281	0.000543824	0.00999405	0.000502781	0.00324242	0.941657	0.946716	0.944643	0.000574606	0.000523302	0.000697736	0.956997	0.000287303	0.000318086	0.000194956	7.18258e-05	0.979714
	G	2.05217e-05	0.997076	4.10433e-05	0.995896	0.000194956	0.000184695	0.994562	0.000379651	0.000297564	5.13042e-05	9.23475e-05	3.07825e-05	6.1565e-05	0.00105687	0.00155965	0.000543824	0.000502781	0.859601	0.000256521	0.000307825	0.000133391	0.000420694	0.000102608	0.558948	0.000297564	0.556055	0.000646432	0.646761	0.000533563	0.000749041	0.00113895	0.000482259	0.000235999	0.949825	0.00351946	0.000143652	0.966344	0.000205217	0.974748	4.10433e-05
	N	0	0	0	0	0	0	0	0	0	0	0	0	0	0	0	0	0	0	0	0	0	0	0	0	0	0	0	0	0	0	0	0	0	0	0	0	0	0	0	0
	-	0.00247286	0.00244208	0.00254469	0.00326294	0.00332451	0.00426851	0.00457633	0.00518172	0.00619754	0.00672084	0.0081471	0.0142318	0.0164686	0.025806	0.0318599	0.0392579	0.0420181	0.0471588	0.0506167	0.051181	0.0683782	0.0631759	0.0624987	0.0717232	0.0699994	0.0757249	0.0668288	0.0832256	0.0524021	0.0440805	0.0381703	0.0347329	0.0254879	0.0244823	0.0230766	0.0204806	0.0186952	0.0174229	0.0165712	0.0162326
A3A rep.2	A	0.000648088	9.97059e-05	0.000648088	0.000548382	0.000398823	9.97059e-05	0.000947206	0.000448676	0.000797647	0.00149559	0.000398823	0.000249265	0.00104691	0.00109676	0.000947206	0.000398823	0.00104691	0.078967	0.000947206	0.00154544	0.00174485	0.000648088	0.00204397	0.289097	0.909766	0.241587	0.00279176	0.238496	0.001695	0.00114662	0.00189441	0.000747794	0.000897353	0.0288648	0.00154544	0.000598235	0.0161524	0.000747794	0.0102199	0.000498529
	T	0.997956	0.000199412	0.00249265	0.000199412	0.0008475	0.995364	0.000498529	0.000348971	0.000448676	0.000398823	0.989581	0.00373897	0.00144574	0.961414	0.00264221	0.951194	0.0060322	0.00319059	0.00104691	0.000897353	0.000648088	0.00109676	0.00194426	0.0300613	0.0008475	0.0828556	0.913156	0.00623162	0.00568323	0.0100703	0.015604	0.946956	0.958223	0.00154544	0.0146568	0.966549	0.00109676	0.970387	0.000598235	0.00453662
	C	9.97059e-05	9.97059e-05	0.995164	4.98529e-05	0.995563	0.000199412	0	0.990378	0.990727	0.98988	0.000299118	0.976669	0.973927	0.000498529	0.955531	0.000149559	0.93893	0.00214368	0.935789	0.935391	0.915798	0.920634	0.919388	0.0163019	0.000697941	0.00648088	0.000299118	0.00348971	0.920435	0.926666	0.92542	0.000299118	0.000498529	0.000448676	0.945411	0.000299118	0.000249265	4.98529e-05	0	0.967596
	G	0	0.998106	0	0.99656	9.97059e-05	0.000199412	0.993968	0.00358941	0.00199412	0.000249265	0.000249265	0.000398823	0.000598235	0.000498529	0.000697941	0.000797647	0.000598235	0.856324	0.0008475	0.000448676	0.000448676	0.000498529	9.97059e-05	0.578344	0.000199412	0.577347	0.000299118	0.650132	0.000199412	9.97059e-05	0.00179471	0.000947206	0	0.930505	0.00179471	0.000149559	0.952341	9.97059e-05	0.961065	0.000149559
	N	0	0	0	0	0	0	0	0	0	0	0	0	0	0	0	0	0	0	0	0	0	0	0	0	0	0	0	0	0	0	0	0	0	0	0	0	0	0	0	0
	-	0.00129618	0.00149559	0.001695	0.00264221	0.00309088	0.00413779	0.00458647	0.00523456	0.0060322	0.00797647	0.00947206	0.0189441	0.0229822	0.0364923	0.0401815	0.04746	0.0533925	0.0593748	0.061369	0.0617179	0.08136	0.0771225	0.0765243	0.0861957	0.088489	0.0917294	0.0834538	0.10165	0.0719876	0.062017	0.0552869	0.0510494	0.0403809	0.038636	0.0365921	0.0324044	0.030161	0.0287153	0.0281171	0.0272197
A3A rep.3	A	0.000326435	0	0.000326435	0.000783443	0.000391722	6.52869e-05	0.00104459	0.000195861	0.000522295	0.00182803	0.000783443	0.000522295	0.00163217	0.000718156	0.000914017	0.000587582	0.000457009	0.0559509	0.000522295	0.00084873	0.000718156	0.000652869	0.000522295	0.217928	0.903375	0.173729	0.0020239	0.175752	0.00104459	0.00117516	0.00176275	0.000326435	0.000783443	0.0274205	0.0015016	0.000783443	0.0128615	0.000522295	0.0117516	0.000326435
	T	0.932754	0.000652869	0.00254619	0.000718156	0.000457009	0.932428	0.000652869	0.000391722	0.000457009	6.52869e-05	0.934844	0.00261148	0.00163217	0.926226	0.00293791	0.915519	0.00424365	0.00332963	0.000587582	0.000261148	0.000522295	0.000783443	0.00163217	0.0239603	0.000457009	0.0694	0.905922	0.00561468	0.00411308	0.00574525	0.0099889	0.94653	0.961089	0.00169746	0.0109029	0.971143	0.00110988	0.976693	0.000652869	0.00372136
	C	6.52869e-05	0.000130574	0.931057	0.000261148	0.932754	0.000391722	0.000195861	0.933864	0.934191	0.934582	0.000979304	0.931188	0.929751	0.000587582	0.920611	0.000652869	0.909316	0.000979304	0.910426	0.910035	0.898348	0.90331	0.904812	0.0121434	0.000195861	0.00554939	0.000261148	0.00306849	0.918195	0.928315	0.933342	0.000195861	0.000195861	0.000783443	0.953712	0.000261148	0.000326435	0.000130574	0.000261148	0.977019
	G	0.000195861	0.932754	6.52869e-05	0.932428	0.000326435	0.000783443	0.933146	0.000391722	0.000261148	0.000391722	0.000914017	0.000326435	0.000457009	0.00084873	6.52869e-05	0.000914017	0.000261148	0.851146	0.000522295	0.000130574	0.000130574	0.000261148	0	0.647385	0.00084873	0.651825	0.000391722	0.71437	0.00084873	0.000326435	0.00084873	0.00254619	0.000587582	0.936933	0.00208918	0.000522295	0.961677	0.00117516	0.967618	0.000522295
	N	0	0	0	0	0	0	0	0	0	0	6.52869e-05	0	0	0	0	0	0	0	0	0	0	0	0	0	0	0	0	0	0	0	0	0	0	0	0	0	0	0	0	0
	-	0.066658	0.0664621	0.0660051	0.0658092	0.0660704	0.0663315	0.0649605	0.0651564	0.0645688	0.0631325	0.0624143	0.0653522	0.0665274	0.0716198	0.0754717	0.0823268	0.0857217	0.0885944	0.0879415	0.0887249	0.100281	0.0949925	0.0930339	0.0985833	0.0951231	0.0994973	0.0914017	0.101195	0.0757981	0.0644382	0.0540576	0.0504015	0.0373441	0.0331658	0.0317947	0.0272899	0.0240256	0.0214794	0.0197167	0.0184109
A3A_PLV_G25 rep.1	A	0.000164974	0.000329947	0.000353515	0.000329947	0.000164974	0.000329947	0.000447786	0.000494921	0.00030638	0.000659895	0.000518489	0.000235677	0.000589192	0.000801301	0.000872004	0.000659895	0.000848436	0.10021	0.000542057	0.000824869	0.00030638	0.000329947	0.00155547	0.401428	0.948622	0.340741	0.00127265	0.25743	0.000589192	0.000494921	0.000683463	0.000801301	0.000282812	0.0185242	0.00108411	0.000447786	0.0111239	0.000282812	0.00567981	0.000518489
	T	0.995239	0.000683463	0.00134336	0.000282812	0.000424218	0.993896	0.000117838	0.000966275	0.000212109	0.000259244	0.989135	0.00106055	0.000518489	0.977823	0.000895572	0.969621	0.0022625	0.00216823	0.000518489	0.000424218	0.000542057	0.00308737	0.00122552	0.040065	0.00124909	0.110815	0.951639	0.00624543	0.00285169	0.00242747	0.00464283	0.96882	0.977823	0.000730598	0.00765949	0.982419	0.000919139	0.987108	0.000636327	0.00292239
	C	0.000212109	4.71353e-05	0.994037	0.000164974	0.994226	0.00040065	2.35677e-05	0.991751	0.991822	0.990997	0.000589192	0.982513	0.97992	0.000542057	0.975018	0.000212109	0.964201	0.00202682	0.962032	0.960713	0.945111	0.947114	0.948316	0.0360585	0.00115482	0.021423	0.000471353	0.00249817	0.959652	0.963541	0.962527	0.000188541	0.000188541	0.000848436	0.969928	0.00030638	0.00040065	7.0703e-05	0	0.984987
	G	7.0703e-05	0.994721	9.42707e-05	0.994155	2.35677e-05	7.0703e-05	0.993967	0.000141406	9.42707e-05	2.35677e-05	0.000235677	7.0703e-05	0.000212109	2.35677e-05	9.42707e-05	7.0703e-05	0.000117838	0.86187	0.000542057	0.000589192	0.00040065	0.000565624	0.000494921	0.471353	0.000801301	0.474818	0.00110768	0.681624	0.000164974	2.35677e-05	0.00030638	0.000377083	4.71353e-05	0.958427	0.00120195	9.42707e-05	0.973274	9.42707e-05	0.981547	2.35677e-05
	N	0	0	0	0	0	0	0	0	0	0	0	0	0	0	0	0	0	0	0	0	0	0	0	0	0	0	0	0	0	0	0	0	0	0	0	0	0	0	0	0
	-	0.00431288	0.00421861	0.00417148	0.00506705	0.00516132	0.00530273	0.00544413	0.00664608	0.00756522	0.00806014	0.00952134	0.0161203	0.0187599	0.0208103	0.0231199	0.029436	0.0325705	0.0337253	0.0363649	0.037449	0.05364	0.0489029	0.048408	0.0510947	0.0481723	0.0522024	0.0455092	0.0522024	0.036742	0.0335132	0.0318399	0.0298131	0.0216587	0.0214702	0.0201268	0.016733	0.014282	0.0124437	0.0121374	0.0115482
A3A_PLV_G25 rep.2	A	0.000710631	0.000284252	0.000663256	0.000947508	0.000947508	0.000473754	0.00118439	0.00061588	0.000568505	0.00132651	0.000331628	0.000426379	0.000758006	0.00104226	0.000568505	0.00061588	0.000568505	0.0940402	0.000852757	0.000947508	0.000568505	0.00132651	0.00108963	0.384973	0.944429	0.323337	0.00194239	0.237398	0.000805382	0.000805382	0.00156339	0.00061588	0.00132651	0.016913	0.00061588	0.000426379	0.00938033	0.000663256	0.00682206	0.000710631
	T	0.9982	0.000189502	0.00265302	0.000379003	0.00123176	0.99621	0.000379003	0.00061588	0.000758006	0.000236877	0.988914	0.00132651	0.000805382	0.972854	0.000900133	0.965463	0.00165814	0.00393216	0.000663256	4.73754e-05	0.00061588	0.00341103	0.00151601	0.0365264	0.000379003	0.099441	0.946845	0.00497442	0.00279515	0.00217927	0.00407428	0.967074	0.975981	0.000521129	0.0132177	0.98304	0.000758006	0.986214	0.000379003	0.00530605
	C	0	9.47508e-05	0.995357	0	0.994978	0.000142126	4.73754e-05	0.993178	0.991899	0.990099	0.000710631	0.980387	0.978539	0.00061588	0.96949	0.000284252	0.961673	0.00175289	0.95722	0.95632	0.938459	0.941444	0.944239	0.0298465	0.000142126	0.019945	0.000284252	0.00165814	0.954899	0.958168	0.960252	0.000236877	0	0.000426379	0.96499	4.73754e-05	9.47508e-05	0.000236877	0	0.982092
	G	0	0.998389	4.73754e-05	0.996542	0.000142126	0.000142126	0.994552	0.000284252	0.000189502	0	0.000426379	0.000331628	0.000236877	0.000284252	0.000236877	0.000663256	0.000236877	0.862374	0.000284252	0.000473754	0.000284252	0.000379003	4.73754e-05	0.492894	0.000142126	0.499195	0.00061588	0.69945	0.000379003	0.000142126	0.000284252	0.000521129	0.000331628	0.96101	0.000994883	4.73754e-05	0.975365	0.000236877	0.980623	0.000189502
	N	0	0	0	0	0	0	0	0	0	0	0	0	0	0	0	0	0	0	0	0	0	0	0	0	0	0	0	0	0	0	0	0	0	0	0	0	0	0	0	0
	-	0.00108963	0.00104226	0.00127914	0.00213189	0.0027004	0.00303203	0.00383741	0.00530605	0.00658518	0.00833807	0.00961721	0.0175289	0.0196608	0.0252037	0.0288042	0.0329733	0.0358632	0.0379003	0.0409797	0.0422115	0.060072	0.0534395	0.0531078	0.0557608	0.0549081	0.0580822	0.0503127	0.0565189	0.0411218	0.0387057	0.033826	0.031552	0.0223612	0.0211294	0.0201819	0.0164393	0.0144021	0.0126492	0.0121755	0.0117017
A3A_PLV_G25 rep.3	A	0.000588351	0.000130745	0.000784468	0.000196117	0.000392234	0.000392234	0.00084984	0.000719095	0.000326861	0.00143819	0.000653723	0.00084984	0.000915212	0.00104596	0.000719095	0.000522978	0.000326861	0.0762241	0.00130745	0.000719095	0.000326861	0.00084984	0.00183042	0.298098	0.915408	0.252206	0.00124207	0.191475	0.000653723	0.00084984	0.000784468	0.000522978	0.00169968	0.011767	0.0011767	0.000392234	0.00843303	0.000326861	0.00509904	0.000130745
	T	0.909786	0.000980584	0.00287638	0.00104596	0.000719095	0.910309	0.000326861	0.000130745	0.0011767	0.000588351	0.917892	0.00111133	0.000653723	0.913382	0.000457606	0.91129	0.00124207	0.00222266	0.000261489	0.000261489	0.000392234	0.00183042	0.00183042	0.0337975	0.000784468	0.0842649	0.921292	0.00457606	0.00268026	0.00294175	0.00405308	0.959535	0.97104	0.00137282	0.0120285	0.981892	0.000980584	0.986337	0.000392234	0.00385697
	C	0.000130745	0.000392234	0.907433	0.000130745	0.910178	0.000196117	6.53723e-05	0.911421	0.91312	0.915539	0.000522978	0.917239	0.915997	0.000719095	0.914297	0.000588351	0.910244	0.00150356	0.910113	0.911094	0.904818	0.911159	0.913709	0.0236648	0.000588351	0.0152971	0.000130745	0.00169968	0.931555	0.945087	0.95437	0.000653723	0.000522978	0.000392234	0.965483	0.000130745	0.0011767	0.000130745	6.53723e-05	0.984964
	G	0.000522978	0.910048	0.000326861	0.910375	0.000326861	0.000588351	0.911421	0.000261489	0.000326861	0.000261489	0.000980584	0.000261489	0.000261489	0.000719095	0.000196117	0.000326861	0.000326861	0.83232	0.000522978	0.000522978	0.000196117	0.000522978	0.000196117	0.559718	0.00176505	0.564228	0.000915212	0.723344	0.000522978	0.000261489	0.000457606	0.00274564	0.000915212	0.964764	0.000980584	0.000784468	0.976335	0.000980584	0.983134	0.000196117
	N	0	0	0	0	0	0	0	0	0	0	0	0	0	0	0	0	0	0	0	0	0	0	0	0	0	0	0	0	0	0	0	0	0	0	0	0	0	0	0	0
	-	0.0889717	0.0884487	0.0885795	0.0882526	0.0883833	0.0885141	0.0873374	0.0874681	0.0850494	0.082173	0.0799503	0.0805387	0.082173	0.0841341	0.0843303	0.087272	0.0878604	0.0877296	0.087795	0.0874028	0.0942668	0.0856377	0.0824345	0.0847225	0.0814539	0.0840034	0.0764202	0.0789044	0.0645878	0.0508596	0.0403347	0.0365431	0.0258221	0.0217036	0.0203308	0.0168007	0.0130745	0.0122246	0.0113094	0.0108518
EMX1 site2
	Nucleotide	G	A	C	A	G	G	A	C	A	C	G	T	A	T	T	C	A	C	C	T	G	A	A	A	G	T	G	T	G	C	A	G	G	G	G	C	C	T	G	G
Untreated rep.1	A	0	0.997701	0	0.997701	0	0	0.997701	0	0.997701	0	0	0	0.997701	0	0	0	0.988506	0	0	0	0	0.972414	0.963218	0.970115	0.00229885	0	0	0	0	0	0.949425	0	0	0	0.0045977	0	0	0	0	0
	T	0	0	0	0	0	0	0	0	0	0	0	0.997701	0	1	1	0	0	0	0	0.967816	0	0	0.00229885	0.00229885	0	0.965517	0.00229885	0.965517	0	0.0045977	0	0	0	0	0	0	0	0.841379	0	0.00229885
	C	0	0	0.997701	0	0	0	0	0.997701	0	0.997701	0	0	0	0	0	0.993103	0	0.986207	0.977011	0.0045977	0	0	0.0045977	0	0	0.00229885	0	0	0	0.954023	0	0	0	0	0	0.855172	0.850575	0.00229885	0	0
	G	0.997701	0	0	0	0.997701	0.997701	0	0	0	0	0.997701	0	0	0	0	0	0	0.00229885	0.00229885	0	0.972414	0	0.00229885	0	0.967816	0	0.963218	0	0.963218	0	0	0.942529	0.924138	0.875862	0.850575	0	0	0	0.836782	0.829885
	N	0	0	0	0	0	0	0	0	0	0	0	0	0	0	0	0	0	0	0	0	0	0	0	0	0	0	0	0	0	0	0	0	0	0	0	0	0	0	0	0
	-	0.00229885	0.00229885	0.00229885	0.00229885	0.00229885	0.00229885	0.00229885	0.00229885	0.00229885	0.00229885	0.00229885	0.00229885	0.00229885	0	0	0.00689655	0.0114943	0.0114943	0.0206897	0.0275862	0.0275862	0.0275862	0.0275862	0.0275862	0.0298851	0.0321839	0.0344828	0.0344828	0.0367816	0.0413793	0.0505747	0.0574713	0.0758621	0.124138	0.144828	0.144828	0.149425	0.156322	0.163218	0.167816
Untreated rep.2	A	0	1	0	0.994253	0	0	1	0	1	0	0	0	0.994253	0	0	0	0.994253	0.00574713	0	0	0	0.988506	0.982759	0.988506	0	0	0	0	0	0	0.954023	0	0	0	0	0	0	0	0	0
	T	0	0	0	0	0	0	0	0	0	0	0	0.994253	0	1	0.994253	0	0	0	0	0.994253	0.00574713	0	0.00574713	0	0	0.971264	0	0.965517	0	0	0	0	0	0	0.00574713	0	0	0.862069	0	0.00574713
	C	0	0	1	0.00574713	0	0	0	0.994253	0	1	0	0	0	0	0.00574713	0.982759	0	0.988506	0.988506	0	0	0	0	0	0	0	0.00574713	0	0.00574713	0.965517	0	0	0	0.00574713	0	0.885057	0.867816	0	0	0
	G	1	0	0	0	1	1	0	0.00574713	0	0	0.994253	0	0	0	0	0.0114943	0	0	0	0	0.988506	0	0	0	0.982759	0.00574713	0.965517	0	0.95977	0	0	0.954023	0.948276	0.885057	0.87931	0	0	0	0.862069	0.844828
	N	0	0	0	0	0	0	0	0	0	0	0	0	0	0	0	0	0	0	0	0	0	0	0	0	0	0	0	0	0	0	0	0	0	0	0	0	0	0	0	0
	-	0	0	0	0	0	0	0	0	0	0	0.00574713	0.00574713	0.00574713	0	0	0.00574713	0.00574713	0.00574713	0.0114943	0.00574713	0.00574713	0.0114943	0.0114943	0.0114943	0.0172414	0.0229885	0.0287356	0.0344828	0.0344828	0.0344828	0.045977	0.045977	0.0517241	0.109195	0.114943	0.114943	0.132184	0.137931	0.137931	0.149425
Untreated rep.3	A	0	1	0	1	0.00119904	0	1	0	1	0	0.00239808	0	1	0	0	0	0.989209	0	0	0	0	0.961631	0.961631	0.959233	0	0	0	0	0.00119904	0	0.922062	0	0	0	0.00119904	0	0.00119904	0	0	0
	T	0	0	0	0	0	0.00119904	0	0	0	0.00119904	0	0.998801	0	1	1	0	0	0	0	0.979616	0	0	0	0	0	0.953237	0	0.943645	0	0.00119904	0.00239808	0	0	0	0	0	0	0.829736	0.00239808	0
	C	0	0	1	0	0	0	0	1	0	0.998801	0	0.00119904	0	0	0	0.992806	0	0.98801	0.985612	0.00119904	0	0	0	0	0	0	0	0	0	0.931655	0	0	0	0	0	0.842926	0.835731	0.00239808	0	0
	G	1	0	0	0	0.998801	0.998801	0	0	0	0	0.997602	0	0	0	0	0	0	0	0	0	0.976019	0	0	0	0.956835	0	0.948441	0	0.935252	0	0	0.91247	0.902878	0.864508	0.842926	0	0	0	0.826139	0.822542
	N	0	0	0	0	0	0	0	0	0	0	0	0	0	0	0	0	0	0	0	0	0	0	0	0	0	0	0	0	0	0	0	0	0	0	0	0	0	0	0	0
	-	0	0	0	0	0	0	0	0	0	0	0	0	0	0	0	0.00719424	0.0107914	0.0119904	0.0143885	0.0191847	0.0239808	0.0383693	0.0383693	0.0407674	0.0431655	0.0467626	0.0515588	0.0563549	0.0635492	0.0671463	0.0755396	0.08753	0.0971223	0.135492	0.155875	0.157074	0.16307	0.167866	0.171463	0.177458
A3A rep.1	A	0.00646831	0.952135	0.00323415	0.942432	0.00194049	0.00646831	0.909444	0.000646831	0.870634	0	0.00711514	0.000646831	0.826003	0.00129366	0.00452781	0.0187581	0.76132	0.00388098	0.00646831	0	0.00194049	0.806598	0.822122	0.839586	0.00258732	0.000646831	0.000646831	0.00258732	0.00323415	0.00452781	0.927555	0.00258732	0	0	0.000646831	0	0	0.000646831	0	0.00194049
	T	0	0	0.00129366	0	0.00646831	0.00582147	0	0.00970246	0	0.0116429	0.000646831	0.845408	0.00646831	0.826649	0.808538	0.26326	0.00194049	0.166882	0.212807	0.796895	0.000646831	0.00129366	0.00129366	0.000646831	0.000646831	0.884864	0.00258732	0.896507	0.00258732	0.00388098	0.000646831	0.00194049	0	0.00194049	0.00129366	0.00258732	0.000646831	0.960543	0.00129366	0
	C	0	0	0.9489	0	0.000646831	0.00517464	0.00258732	0.885511	0.00258732	0.851229	0	0.000646831	0	0.000646831	0.00129366	0.45925	0.00129366	0.581501	0.533635	0.00194049	0	0.00194049	0	0	0.000646831	0	0.00194049	0	0	0.918499	0.00129366	0	0.000646831	0.000646831	0.00194049	0.952135	0.955369	0	0	0.000646831
	G	0.951488	0	0	0	0.928849	0.912678	0.00129366	0.000646831	0	0.000646831	0.844114	0	0.00194049	0	0.00388098	0.0148771	0	0.00258732	0.00323415	0.000646831	0.800776	0	0.00258732	0.000646831	0.859638	0	0.903622	0.00258732	0.913972	0	0.00129366	0.927555	0.938551	0.937257	0.942432	0.000646831	0.00194049	0	0.967012	0.967012
	N	0	0	0	0	0	0	0	0	0	0	0	0	0	0	0	0	0	0	0	0	0	0	0	0	0	0	0	0	0	0	0	0	0	0	0	0	0	0	0	0
	-	0.042044	0.0478655	0.0465718	0.0575679	0.0620957	0.0698577	0.0866753	0.103493	0.126779	0.136481	0.148124	0.153299	0.165589	0.17141	0.181759	0.243855	0.235446	0.245149	0.243855	0.200517	0.196636	0.190168	0.173997	0.15912	0.136481	0.114489	0.0912031	0.0983182	0.080207	0.0730918	0.0692109	0.0679172	0.0608021	0.0601552	0.0536869	0.0446313	0.042044	0.0388098	0.0316947	0.030401
A3A rep.2	A	0.00120409	0.963877	0.00180614	0.954846	0.00541842	0.00782661	0.937387	0.000602047	0.910897	0.00180614	0.00240819	0	0.882601	0.00180614	0.000602047	0.0222757	0.839856	0.00421433	0.00662252	0	0.00180614	0.831427	0.84106	0.853101	0	0.00120409	0.000602047	0.000602047	0.000602047	0	0.892234	0.00120409	0	0.000602047	0.00301023	0	0.000602047	0	0	0
	T	0.000602047	0.000602047	0.00361228	0.00180614	0	0	0	0.0108368	0.000602047	0.013245	0	0.890427	0	0.875376	0.87357	0.283564	0	0.169777	0.216737	0.836845	0.000602047	0.000602047	0	0	0	0.872366	0.00240819	0.881999	0.00240819	0.00180614	0	0.00120409	0	0.000602047	0	0.000602047	0	0.79109	0.000602047	0.000602047
	C	0	0	0.954846	0	0	0	0	0.92053	0	0.887417	0.000602047	0	0	0.000602047	0	0.518964	0.00120409	0.656231	0.601445	0.00120409	0	0.000602047	0.00180614	0.000602047	0.000602047	0	0.00120409	0	0.000602047	0.895244	0.000602047	0.000602047	0	0	0	0.798916	0.795304	0.00180614	0	0
	G	0.965081	0.000602047	0	0.00120409	0.949428	0.939193	0.000602047	0.000602047	0.00120409	0.00180614	0.889223	0	0	0.000602047	0.000602047	0.0102348	0.00120409	0.00301023	0.00361228	0	0.830825	0.000602047	0.00120409	0	0.87056	0	0.883203	0	0.893438	0	0	0.886213	0.874774	0.827213	0.79711	0	0	0	0.785671	0.779049
	N	0	0	0	0	0	0	0	0	0	0	0	0	0	0	0	0	0	0	0	0	0	0	0	0	0	0	0	0	0	0	0	0	0	0	0	0	0	0	0	0
	-	0.0331126	0.0349187	0.0397351	0.0421433	0.0451535	0.0529801	0.0620108	0.0674293	0.0872968	0.0957255	0.107766	0.109573	0.117399	0.121613	0.125226	0.164961	0.157736	0.166767	0.171583	0.161951	0.166767	0.166767	0.15593	0.146297	0.128838	0.12643	0.112583	0.117399	0.10295	0.10295	0.107164	0.110777	0.125226	0.171583	0.19988	0.200482	0.204094	0.207104	0.213727	0.220349
A3A rep.3	A	0.0026362	0.961336	0	0.954306	0.0026362	0.00351494	0.941125	0	0.922671	0	0.0026362	0	0.879613	0.000878735	0.00175747	0.016696	0.822496	0.00439367	0.00790861	0.000878735	0.00615114	0.824253	0.838313	0.845343	0	0	0	0	0.00439367	0.000878735	0.889279	0	0.000878735	0	0	0.000878735	0.000878735	0	0.000878735	0.00351494
	T	0	0	0.00790861	0	0	0	0	0.0158172	0	0.0158172	0	0.898067	0.000878735	0.870826	0.86116	0.268014	0.00175747	0.181019	0.217926	0.821617	0.000878735	0.000878735	0	0	0.000878735	0.863796	0	0.876098	0	0	0	0.000878735	0.00175747	0	0	0	0	0.785589	0	0.000878735
	C	0.00175747	0	0.953427	0	0	0	0	0.920035	0	0.900703	0.00175747	0.0026362	0	0	0.00175747	0.512302	0	0.62478	0.581722	0.0026362	0	0	0	0.00175747	0	0.00175747	0	0	0	0.894552	0.000878735	0	0	0	0	0.786467	0.785589	0.000878735	0	0.000878735
	G	0.963093	0	0	0.00175747	0.953427	0.943761	0	0	0	0	0.90246	0	0.00175747	0.000878735	0.0026362	0.0114236	0	0.00351494	0.00351494	0	0.811951	0	0.000878735	0	0.862917	0	0.88225	0	0.885764	0	0.00175747	0.881371	0.863796	0.79877	0.788225	0	0	0	0.785589	0.77065
	N	0	0	0	0	0	0	0	0	0	0	0	0	0	0	0	0	0	0	0	0	0	0	0	0	0	0	0	0	0	0	0	0	0	0	0	0	0	0	0	0
	-	0.0325132	0.0386643	0.0386643	0.0439367	0.0439367	0.0527241	0.0588752	0.0641476	0.0773286	0.0834798	0.0931459	0.099297	0.11775	0.127417	0.132689	0.191564	0.175747	0.186292	0.188928	0.174868	0.181019	0.174868	0.160808	0.1529	0.136204	0.134446	0.11775	0.123902	0.109842	0.104569	0.108084	0.11775	0.133568	0.20123	0.211775	0.212654	0.213533	0.213533	0.213533	0.224077
A3A_PLV_G25 rep.1	A	0.00374181	0.980355	0	0.975678	0.00467727	0.00187091	0.959775	0.00187091	0.949486	0	0	0	0.928906	0.000935454	0.000935454	0.0112254	0.895229	0.00374181	0.00280636	0	0	0.881197	0.896165	0.900842	0	0	0	0	0.00187091	0	0.972872	0	0	0.000935454	0	0.000935454	0.00187091	0	0.00187091	0.00467727
	T	0.00374181	0	0.00187091	0	0.00187091	0	0	0.00187091	0.000935454	0.0159027	0.00374181	0.932647	0	0.920486	0.909261	0.293732	0.000935454	0.181478	0.172123	0.888681	0.000935454	0.00374181	0	0.00280636	0.00187091	0.935454	0	0.961646	0.00187091	0.00187091	0	0.00280636	0.00187091	0	0.00187091	0	0	0.984097	0.000935454	0.000935454
	C	0	0	0.977549	0.000935454	0.000935454	0	0	0.952292	0.00187091	0.927035	0	0	0	0	0	0.583723	0	0.685688	0.699719	0	0	0	0	0	0	0	0.00280636	0.000935454	0	0.96913	0.00187091	0	0.00187091	0.00187091	0	0.983162	0.983162	0.000935454	0	0
	G	0.975678	0	0	0.000935454	0.965388	0.966324	0.00280636	0.00187091	0	0.00187091	0.935454	0.00187091	0	0	0	0.00561272	0	0.0130964	0.00654818	0	0.880262	0.000935454	0.00280636	0.00187091	0.91768	0	0.955098	0	0.967259	0.00187091	0	0.972872	0.973807	0.976614	0.982226	0.00187091	0	0.000935454	0.982226	0.978485
	N	0	0	0	0	0	0	0	0	0	0	0	0	0	0	0	0	0	0	0	0	0	0	0	0	0	0	0	0	0	0	0	0	0	0	0	0	0	0	0	0
	-	0.0168382	0.0196445	0.02058	0.0224509	0.0271282	0.0318054	0.0374181	0.0420954	0.0477081	0.0551918	0.0608045	0.0654818	0.0710945	0.0785781	0.0898036	0.105706	0.103835	0.115996	0.118803	0.111319	0.118803	0.114125	0.101029	0.0944808	0.080449	0.0645463	0.0420954	0.0374181	0.0289991	0.0271282	0.0252572	0.0243218	0.0224509	0.02058	0.0159027	0.0140318	0.0149673	0.0140318	0.0149673	0.0159027
A3A_PLV_G25 rep.2	A	0.00112045	0.994958	0	0.994398	0.000560224	0	0.991597	0.000560224	0.984874	0.000560224	0	0.00168067	0.972549	0	0.00112045	0.0156863	0.927171	0.0022409	0.00448179	0	0.00112045	0.901401	0.904762	0.908123	0	0.000560224	0.000560224	0	0.000560224	0.000560224	0.889076	0.000560224	0	0.00112045	0.000560224	0.00112045	0.000560224	0.000560224	0.000560224	0
	T	0.0022409	0	0	0	0.00168067	0	0	0.000560224	0	0.00672269	0.00168067	0.973669	0.00112045	0.970308	0.968067	0.290196	0.000560224	0.188235	0.162465	0.915406	0.00112045	0	0.000560224	0.00112045	0.00168067	0.908683	0.00112045	0.904202	0.00112045	0.000560224	0.00168067	0.000560224	0.000560224	0.000560224	0	0	0	0.713165	0.000560224	0
	C	0.00112045	0	0.996078	0.000560224	0	0.00112045	0	0.989916	0.00168067	0.976471	0.00112045	0.00168067	0.00112045	0.000560224	0	0.622409	0.000560224	0.72493	0.745098	0.00280112	0	0.000560224	0.0022409	0	0	0.00280112	0	0.00168067	0.000560224	0.905882	0	0	0	0.000560224	0	0.719328	0.716527	0	0	0.000560224
	G	0.991597	0.00112045	0.000560224	0	0.992157	0.993277	0.00112045	0.00112045	0.000560224	0	0.976471	0.000560224	0	0.00112045	0.000560224	0.00952381	0.00112045	0.00728291	0.00336134	0	0.906443	0.00112045	0.000560224	0.00112045	0.915406	0.000560224	0.913725	0	0.906443	0	0.000560224	0.880112	0.858824	0.745098	0.719328	0	0	0	0.707563	0.698599
	N	0	0	0	0	0	0	0	0	0	0	0	0	0	0	0	0	0	0	0	0	0	0	0	0	0	0	0	0	0	0	0	0	0	0	0	0	0	0	0	0
	-	0.00392157	0.00392157	0.00336134	0.00504202	0.00560224	0.00560224	0.00728291	0.00784314	0.0128852	0.0162465	0.0207283	0.022409	0.0252101	0.0280112	0.0302521	0.0621849	0.0705882	0.0773109	0.0845938	0.0817927	0.0913165	0.0969188	0.0918768	0.0896359	0.0829132	0.087395	0.0845938	0.0941176	0.0913165	0.0929972	0.108683	0.118768	0.140616	0.252661	0.280112	0.279552	0.282913	0.286275	0.291317	0.30084
A3A_PLV_G25 rep.3	A	0	0.994698	0	0.991516	0.00424178	0.00106045	0.989396	0	0.980912	0	0.00318134	0	0.978791	0	0.00106045	0.00954401	0.940615	0.00212089	0.00530223	0.00106045	0	0.924708	0.917285	0.931071	0	0.00212089	0.00106045	0	0.00424178	0.00212089	0.893955	0	0.00424178	0.00106045	0.00212089	0	0	0.00530223	0	0
	T	0.00106045	0	0.00318134	0	0	0	0	0	0.00106045	0.00318134	0	0.978791	0	0.97561	0.970308	0.305408	0	0.179215	0.156946	0.930011	0	0.00212089	0	0	0.00106045	0.926829	0.00212089	0.911983	0	0.00212089	0	0	0	0.00212089	0	0.00212089	0	0.671262	0	0.00318134
	C	0	0	0.990456	0	0	0	0	0.988335	0.00106045	0.981972	0	0	0	0.00106045	0	0.622481	0	0.747614	0.76246	0.00106045	0	0	0.00106045	0	0.00212089	0.00106045	0	0	0	0.901379	0	0	0	0	0	0.693531	0.687169	0.00212089	0	0
	G	0.993637	0	0	0	0.987275	0.989396	0	0.00106045	0.00530223	0	0.979852	0	0	0	0	0.00848356	0	0.00636267	0.00318134	0	0.926829	0	0.00318134	0	0.931071	0	0.924708	0.00318134	0.90562	0	0.00106045	0.886532	0.853659	0.745493	0.696713	0	0.00106045	0.00106045	0.669141	0.657476
	N	0	0	0	0	0	0	0	0	0	0	0	0	0	0	0	0	0	0	0	0	0	0	0	0	0	0	0	0	0	0	0	0	0	0	0	0	0	0	0	0
	-	0.00530223	0.00530223	0.00636267	0.00848356	0.00848356	0.00954401	0.0106045	0.0106045	0.0116649	0.0148462	0.0169671	0.0212089	0.0212089	0.0233298	0.028632	0.0540827	0.0593849	0.0646872	0.0721103	0.0678685	0.0731707	0.0731707	0.078473	0.068929	0.0657476	0.0699894	0.0721103	0.0848356	0.0901379	0.0943796	0.104984	0.113468	0.1421	0.251326	0.301166	0.304348	0.311771	0.320255	0.330859	0.339343
CTNNB1 site1
	Nucleotide	A	C	A	G	T	C	T	T	A	C	C	T	G	G	A	C	T	C	T	G	G	A	A	T	C	C	A	T	T	C	T	G	G	T	G	C	C	A	C	T
Untreated rep.1	A	0.999739	0.000196091	0.999673	0	0.000915092	0.000196091	0.000326819	0.000719001	0.999804	6.53637e-05	0.000980456	0	6.53637e-05	0	0.999608	6.53637e-05	0.000326819	0.000130727	0.00052291	0.000392182	0	0.999935	0.999935	0	6.53637e-05	0.000457546	0.999869	0.000130727	0	0.000261455	0.000196091	6.53637e-05	6.53637e-05	0.000261455	0.000130727	0.000392182	0.000326819	0.999935	0.000196091	0.000130727
	T	6.53637e-05	0.000130727	0	0.000196091	0.998562	0	0.999085	0.999216	0	0	0	0.999673	0	0.00052291	6.53637e-05	0.000196091	0.999412	0.000130727	0.998823	0.000130727	0.000196091	0	0	0.999739	0.000261455	0.000392182	0	0.999673	0.999804	6.53637e-05	0.999608	0.000392182	6.53637e-05	0.999477	0	0.00163409	0.000196091	0	0.000261455	0.999673
	C	0.000196091	0.999673	0	0	0.000261455	0.999608	0.000326819	6.53637e-05	0	0.999935	0.99902	0.000261455	0.000130727	0	6.53637e-05	0.999673	0.000130727	0.999542	0.000588274	0.000130727	0	0	0	0.000196091	0.999608	0.999085	0	0.000130727	0.000130727	0.999673	0.000196091	6.53637e-05	0	0.000261455	0	0.997974	0.999477	0	0.999542	0.000196091
	G	0	0	0.000326819	0.999804	0.000261455	0.000196091	0.000261455	0	0.000196091	0	0	0	0.999739	0.999412	0.000196091	0	6.53637e-05	0.000130727	0	0.999281	0.999739	0	0	0	0	0	0.000130727	6.53637e-05	0	0	0	0.999477	0.999869	0	0.999869	0	0	6.53637e-05	0	0
	N	0	0	0	0	0	0	0	0	0	0	0	0	0	0	0	0	0	0	0	0	0	0	0	0	0	0	0	0	0	0	0	0	0	0	0	0	0	0	0	0
	-	0	0	0	0	0	0	0	0	0	0	0	6.53637e-05	6.53637e-05	6.53637e-05	6.53637e-05	6.53637e-05	6.53637e-05	6.53637e-05	6.53637e-05	6.53637e-05	6.53637e-05	6.53637e-05	6.53637e-05	6.53637e-05	6.53637e-05	6.53637e-05	0	0	6.53637e-05	0	0	0	0	0	0	0	0	0	0	0
Untreated rep.2	A	1	0.000283019	0.99934	9.43396e-05	0.000943396	0.000283019	0.000849057	0.000377358	0.999906	9.43396e-05	0.000188679	0.000377358	9.43396e-05	0	0.999811	0	0	0.000943396	0.000188679	0.000471698	0	0.999717	0.999434	9.43396e-05	0.000188679	0.000283019	0.999811	0	0.000188679	0	0.000377358	0.000188679	0	9.43396e-05	0.000377358	0.000566038	0.000283019	0.999623	0	0
	T	0	0	0.000283019	0	0.998585	0.000188679	0.998396	0.99934	0	0	0.000188679	0.999245	0.000188679	0.000566038	0	0.000471698	0.999717	0.000283019	0.998962	0	0.000188679	9.43396e-05	0.000188679	0.999717	0.000849057	0	0	0.999528	0.999434	0.000660377	0.999434	0.000377358	0	0.999623	0	0.00481132	0.000566038	0	0.000188679	0.999623
	C	0	0.999717	0	0	0.000471698	0.99934	0.000377358	0.000283019	0	0.999906	0.999623	0.000283019	0	0	0	0.999528	0.000283019	0.998774	0.000754717	9.43396e-05	0	0	0.000188679	0.000188679	0.998962	0.999717	0.000188679	0.000283019	0.000283019	0.99934	0.000188679	0	0	0.000283019	0	0.994623	0.999151	0	0.999811	0.000377358
	G	0	0	0.000377358	0.999906	0	0.000188679	0.000377358	0	9.43396e-05	0	0	9.43396e-05	0.999717	0.99934	0.000188679	0	0	0	9.43396e-05	0.999434	0.999811	0.000188679	0.000188679	0	0	0	0	0.000188679	9.43396e-05	0	0	0.999434	1	0	0.999623	0	0	0.000377358	0	0
	N	0	0	0	0	0	0	0	0	0	0	0	0	0	0	0	0	0	0	0	0	0	0	0	0	0	0	0	0	0	0	0	0	0	0	0	0	0	0	0	0
	-	0	0	0	0	0	0	0	0	0	0	0	0	0	9.43396e-05	0	0	0	0	0	0	0	0	0	0	0	0	0	0	0	0	0	0	0	0	0	0	0	0	0	0
Untreated rep.3	A	0.999581	0.000114229	0.999581	0.000114229	0.000875757	0.000609222	0.000152306	0.000647298	0.999848	0.000304611	0.000989986	0.000152306	3.80764e-05	0.000114229	0.99981	0.000228458	0.000342687	0.000266535	0.000342687	0.000190382	0.000152306	0.999733	0.999886	7.61528e-05	7.61528e-05	0.000571146	0.999886	3.80764e-05	0.000114229	0.000152306	0.000114229	0.000190382	7.61528e-05	0	0.000266535	0.00041884	0.000494993	0.999848	0.000114229	0.000114229
	T	0	0.000152306	0.000114229	0.000342687	0.998705	0.000152306	0.999505	0.999162	0	7.61528e-05	0.000304611	0.999429	0.000380764	0.000304611	0	0.000266535	0.999391	0.000342687	0.998934	0.000228458	3.80764e-05	3.80764e-05	3.80764e-05	0.999848	0.000228458	0.000190382	0	0.999657	0.999619	0.000114229	0.999581	0.000152306	7.61528e-05	0.999695	3.80764e-05	0.00152306	0.000114229	7.61528e-05	0	0.999581
	C	0.000342687	0.999733	0.000114229	0	0.000304611	0.999124	7.61528e-05	0.000152306	0	0.999619	0.998705	0.000380764	7.61528e-05	0.000114229	3.80764e-05	0.999467	0.000228458	0.999391	0.000685375	7.61528e-05	0	3.80764e-05	3.80764e-05	7.61528e-05	0.999695	0.999162	0	0.000190382	0.000190382	0.999733	0.000228458	0	0	0.000266535	0	0.99802	0.999391	0	0.999886	0.000304611
	G	7.61528e-05	0	0.000190382	0.999543	0.000114229	0.000114229	0.000266535	3.80764e-05	0.000152306	0	0	3.80764e-05	0.999505	0.999467	0.000152306	3.80764e-05	3.80764e-05	0	3.80764e-05	0.999505	0.99981	0.000190382	3.80764e-05	0	0	0	0.000114229	0.000114229	7.61528e-05	0	7.61528e-05	0.999657	0.999848	3.80764e-05	0.999695	3.80764e-05	0	7.61528e-05	0	0
	N	0	0	0	0	0	0	0	0	0	0	0	0	0	0	0	0	0	0	0	0	0	0	0	0	0	0	0	0	0	0	0	0	0	0	0	0	0	0	0	0
	-	0	0	0	0	0	0	0	0	0	0	0	0	0	0	0	0	0	0	0	0	0	0	0	0	0	7.61528e-05	0	0	0	0	0	0	0	0	0	0	0	0	0	0
A3A rep.1	A	0.996821	0.00031219	0.995629	0.00556265	0.000425713	0.00127714	0.000425713	0.000454094	0.988988	0.00105009	0.00258266	0.000368951	0.00170285	0.00184476	0.977636	0.0266496	0.000510856	0.0108415	0.000255428	0.00099333	0.000737903	0.965602	0.966312	0.000227047	0.0031219	0.00187314	0.974287	0.000141904	0.000141904	0.000425713	8.51426e-05	0.000198666	5.67617e-05	5.67617e-05	0.000397332	0.000227047	0.000141904	0.993955	8.51426e-05	0
	T	8.51426e-05	0.00803179	0.000141904	0.000766284	0.993472	0.0618419	0.991656	0.990492	0.000283809	0.0454662	0.081595	0.982461	0.000539237	0.000482475	8.51426e-05	0.198524	0.973067	0.226025	0.969632	0.00031219	0.000255428	0.000198666	0.00113523	0.969264	0.0841209	0.0401306	0.000198666	0.979623	0.982688	0.00300837	0.985384	8.51426e-05	0.000198666	0.991826	0.000113523	0.000510856	0.000113523	2.83809e-05	0.000170285	0.995913
	C	0.000283809	0.988222	5.67617e-05	0.000397332	0.000454094	0.928792	0.000595998	0.000113523	5.67617e-05	0.940202	0.900213	0.000227047	0.000113523	0.000255428	2.83809e-05	0.743721	0.000227047	0.684859	0.000681141	0.000198666	8.51426e-05	0.000170285	0.000141904	0.000198666	0.879835	0.927544	0	0.000170285	0.000425713	0.9809	0.000425713	0.000113523	0	8.51426e-05	0	0.992252	0.993302	8.51426e-05	0.995289	0.000141904
	G	0.00031219	8.51426e-05	0.000141904	0.98825	8.51426e-05	0.00141904	0.000141904	0.000170285	8.51426e-05	0.000482475	0.000766284	0.000198666	0.978913	0.977153	0.000368951	0.00576132	0.000368951	0.0479637	0.000255428	0.967986	0.965432	8.51426e-05	0.000198666	5.67617e-05	0.00215695	0.000170285	0.000198666	0.00031219	8.51426e-05	0.000283809	0	0.987371	0.990209	0	0.99228	2.83809e-05	0	0.000141904	0	0
	N	0	0	0	0	0	0	0	0	0	0	0	0	0	0	0	0	0	0	0	0	0	0	0	0	0	0	0	0	0	0	0	0	0	0	0	0	0	0	0	0
	-	0.00249752	0.00334894	0.00403008	0.00502341	0.00556265	0.0066695	0.00718036	0.00876969	0.0105861	0.0127998	0.0148432	0.0167447	0.0187314	0.0202639	0.0218817	0.0253441	0.0258266	0.0303108	0.0291755	0.0305094	0.0334894	0.0339435	0.0322123	0.030254	0.0307649	0.0302824	0.0253157	0.0197531	0.0166596	0.0153824	0.0141053	0.0122322	0.00953597	0.00803179	0.00720874	0.00698169	0.00644246	0.0057897	0.0044558	0.00394494
A3A rep.2	A	0.995206	0.000287051	0.992766	0.0055975	0.0011482	0.000832448	0.000516692	0.000631512	0.984643	0.00106209	0.00310015	0.000918564	0.00180842	0.00232511	0.973907	0.0264374	0.000717628	0.0137497	0.000631512	0.000602807	0.000631512	0.963516	0.965037	0.000229641	0.00416224	0.00195195	0.974252	0.000315756	0.000373166	0.000545397	2.87051e-05	0.000200936	0.000172231	0.000172231	0.000200936	0.000401872	0.00011482	0.993427	2.87051e-05	0.000172231
	T	8.61153e-05	0.00663088	0.000172231	0.000487987	0.990097	0.0597353	0.988432	0.986796	0.000229641	0.0439762	0.0797141	0.977897	0.000373166	0.000775038	0.000229641	0.205758	0.968568	0.230847	0.965583	0.000459282	0.000315756	0.000143526	0.000602807	0.967793	0.0926314	0.0458708	8.61153e-05	0.978242	0.98094	0.00272699	0.984786	0.00011482	0.000172231	0.990958	2.87051e-05	0.00175101	0.00011482	2.87051e-05	0.00011482	0.994862
	C	0.000258346	0.987915	0.00011482	0.000401872	0.000401872	0.928295	0.000430577	8.61153e-05	0	0.937767	0.896805	0.000430577	0.000344461	8.61153e-05	0.000143526	0.732296	0.000287051	0.675001	0.000775038	5.74102e-05	0.000229641	5.74102e-05	0.000172231	8.61153e-05	0.868129	0.921807	5.74102e-05	0.000200936	0.000287051	0.980308	0.000574102	2.87051e-05	8.61153e-05	8.61153e-05	0	0.990097	0.992738	2.87051e-05	0.994431	0.000258346
	G	0.000172231	5.74102e-05	0.000287051	0.985848	5.74102e-05	0.00163619	0.000344461	5.74102e-05	0.000172231	0.000430577	0.00129173	8.61153e-05	0.975084	0.973362	0.000258346	0.00565491	0.000143526	0.0473634	0.000315756	0.965296	0.962511	0.000287051	0.000229641	0.000143526	0.00275569	0.000200936	0.000200936	0.000430577	5.74102e-05	0.000287051	0	0.987169	0.989293	0	0.991561	2.87051e-05	0	0.000229641	0.00011482	8.61153e-05
	N	0	0	0	0	0	0	0	0	0	0	0	0	0	0	0	0	0	0	0	0	0	0	0	0	0	0	0	0	0	0	0	0	0	0	0	0	0	0	0	0
	-	0.00427706	0.00510951	0.00665959	0.00766427	0.00829578	0.00950139	0.0102764	0.0124293	0.0149554	0.0167638	0.0190889	0.0206677	0.02239	0.0234521	0.0254614	0.0298533	0.0302839	0.0330396	0.0326951	0.033585	0.036312	0.0359962	0.0339581	0.0317479	0.032322	0.0301691	0.025404	0.0208112	0.0183426	0.0161323	0.0146109	0.0124867	0.0102764	0.00878376	0.00820966	0.00772168	0.00703275	0.00628642	0.00531045	0.00462152
A3A rep.3	A	0.99578	0.000477707	0.994798	0.00435244	0.000583864	0.00116773	0.000769639	0.000398089	0.985271	0.00108811	0.002362	0.000345011	0.00124735	0.00116773	0.974602	0.0249204	0.000769639	0.0110403	0.000318471	0.000583864	0.000451168	0.965685	0.965817	0.000132696	0.00318471	0.00230892	0.974522	0.000238854	0.000265393	0.000265393	0.000238854	0.000291932	0.000291932	0.000159236	0.00037155	0.000451168	0.000159236	0.993498	0.000132696	0.000159236
	T	0.000159236	0.00567941	0.000132696	0.000424628	0.992569	0.0581741	0.989809	0.987473	0.000159236	0.0435244	0.0796178	0.978981	0.000477707	0.000504246	0.000212314	0.202601	0.969347	0.229114	0.967781	0.000716561	7.96178e-05	0.000132696	0.00103503	0.969719	0.0920117	0.0444268	7.96178e-05	0.977389	0.980361	0.0035828	0.983785	0.000212314	5.30786e-05	0.991003	0.000132696	0.00156582	0.000159236	7.96178e-05	7.96178e-05	0.995515
	C	0.000504246	0.98949	2.65393e-05	0.000822718	0.000265393	0.930069	0.000132696	0.000185775	0.000106157	0.938721	0.898461	0.000477707	5.30786e-05	0.000106157	0	0.737898	0.000451168	0.681263	0.000504246	2.65393e-05	5.30786e-05	5.30786e-05	0.000159236	0.000159236	0.872638	0.923753	0.000106157	0.000265393	0.000132696	0.979114	0.000265393	0	0	0.000185775	2.65393e-05	0.989995	0.992622	2.65393e-05	0.994904	0.000185775
	G	0.000291932	2.65393e-05	0.000238854	0.988402	0.000106157	0.002362	0.000212314	0.000318471	0.000212314	0.000345011	0.000796178	5.30786e-05	0.976221	0.975159	0.000106157	0.00586518	0.000345011	0.0460987	0.000106157	0.967277	0.964995	0.000185775	0.000291932	7.96178e-05	0.00199045	0.000185775	0.000159236	0.000238854	0.000132696	7.96178e-05	0.000132696	0.986677	0.989225	0	0.991454	0.000132696	0	2.65393e-05	5.30786e-05	0
	N	0	0	0	0	0	0	0	0	0	0	0	0	0	0	0	0	0	0	0	0	0	0	0	0	0	0	0	0	0	0	0	0	0	0	0	0	0	0	0	0
	-	0.00326433	0.0043259	0.00480361	0.00599788	0.00647558	0.00822718	0.00907643	0.0116242	0.0142516	0.0163217	0.0187633	0.0201433	0.0220011	0.0230626	0.0250796	0.0287155	0.029087	0.0324841	0.0312898	0.031396	0.0344214	0.0339437	0.0326964	0.0299098	0.0301752	0.0293259	0.0251327	0.0218684	0.0191083	0.0169586	0.0155786	0.0128185	0.0104299	0.0086518	0.00801486	0.00785563	0.00705945	0.00636943	0.00483015	0.00414013
A3A_PLV_G25 rep.1	A	0.998704	0.000199376	0.998547	0.000754781	0.000313306	0.0002421	0.000170894	0.000256341	0.997123	0.000498441	0.00126746	0.000299064	0.000811746	0.000384511	0.993819	0.0114072	0.000484199	0.00518378	0.000427235	0.000412994	0.000412994	0.990857	0.990928	9.96881e-05	0.000655093	0.000569646	0.995215	5.69646e-05	0.000113929	0.000156653	8.5447e-05	0.000170894	5.69646e-05	5.69646e-05	0.00037027	0.000156653	9.96881e-05	0.998619	9.96881e-05	9.96881e-05
	T	5.69646e-05	0.000868711	0.00012817	0.000170894	0.998035	0.0178869	0.997793	0.997664	2.84823e-05	0.0288526	0.0557684	0.994788	8.5447e-05	0.000185135	2.84823e-05	0.213461	0.991826	0.234694	0.990017	0.0002421	0.000313306	9.96881e-05	0.000498441	0.992495	0.0307467	0.0151668	4.27235e-05	0.995913	0.996568	0.00061237	0.997209	8.5447e-05	9.96881e-05	0.998191	0.000113929	0.000925675	9.96881e-05	5.69646e-05	0.000156653	0.998633
	C	0.000199376	0.997992	4.27235e-05	0.000185135	0.000213617	0.979877	0.000256341	0.000170894	0	0.966861	0.938578	0.000227859	7.12058e-05	0.000142412	8.5447e-05	0.762771	0.000270582	0.722126	0.000555405	0.000113929	4.27235e-05	2.84823e-05	7.12058e-05	0.000227859	0.961079	0.978197	0	0.000156653	0.000185135	0.996482	0.000185135	1.42412e-05	4.27235e-05	0.000185135	1.42412e-05	0.997522	0.998462	1.42412e-05	0.998733	0.000284823
	G	0.000256341	2.84823e-05	0.000256341	0.997622	8.5447e-05	0.000427235	9.96881e-05	0	0.00012817	0.000185135	0.000199376	7.12058e-05	0.994019	0.993962	0.000313306	0.00566798	0.000256341	0.0290235	0.000441476	0.990672	0.99006	0.000185135	0.000170894	4.27235e-05	0.000683576	5.69646e-05	8.5447e-05	0.000156653	1.42412e-05	5.69646e-05	2.84823e-05	0.997536	0.997921	0	0.998049	1.42412e-05	4.27235e-05	0.000185135	4.27235e-05	4.27235e-05
	N	0	0	0	0	0	0	0	0	0	0	0	0	0	0	0	0	0	0	0	0	0	0	0	0	0	0	0	0	0	0	0	0	0	0	0	0	0	0	0	0
	-	0.000783264	0.000911434	0.00102536	0.00126746	0.00135291	0.00156653	0.00168046	0.00190832	0.00272006	0.00360301	0.0041869	0.00461414	0.00501289	0.00532619	0.00575343	0.00669335	0.0071633	0.00897193	0.00855894	0.00855894	0.00917131	0.00882952	0.00833108	0.00713482	0.00683576	0.00600977	0.00465686	0.00371694	0.00311881	0.00269158	0.0024922	0.00219314	0.00187983	0.00156653	0.0014526	0.00138139	0.00129595	0.00112505	0.000968399	0.000939917
A3A_PLV_G25 rep.2	A	0.998077	5.3416e-05	0.999039	0.000908071	0.000854655	0.00026708	0.000373912	0.000694407	0.997383	0.000854655	0.00106832	0.000587575	0.000694407	0.000213664	0.994605	0.0104695	0.00026708	0.00411303	0.000373912	0.00026708	5.3416e-05	0.990759	0.990812	5.3416e-05	0.000640991	0.00106832	0.994819	0	0.000213664	0.000160248	0.000160248	0.00026708	0.00026708	0	0.000373912	0.000427328	0.00026708	0.998718	0	0.000320496
	T	0	0.000640991	0	0.000160248	0.997703	0.0121254	0.997596	0.996742	0	0.02158	0.0433203	0.995086	0.000160248	0.000106832	0.000106832	0.197319	0.992468	0.214679	0.990225	0.000320496	0.000160248	0.000213664	0.000747823	0.992575	0.0284707	0.0141552	0	0.996047	0.996742	0.00053416	0.996955	0.000160248	5.3416e-05	0.998291	5.3416e-05	0.00149565	0.00053416	0	0.000160248	0.998504
	C	0.000854655	0.998611	0	0.000106832	0.00026708	0.985685	0.000213664	0.00026708	0	0.97436	0.951979	0.000373912	0.000213664	0	5.3416e-05	0.780995	0	0.745313	0.00053416	0.000160248	0.000106832	0	5.3416e-05	0.000106832	0.963357	0.978634	0	0.000106832	0.000106832	0.996635	0.000160248	0.000106832	0	0.000160248	0	0.996528	0.997917	5.3416e-05	0.999039	0.000320496
	G	0.000427328	0	5.3416e-05	0.997703	0	0.000480744	0.000213664	0.000320496	0.000213664	0.000213664	0.000160248	0.000106832	0.994819	0.995139	0.000160248	0.00464719	0.000160248	0.0276695	0.000106832	0.990118	0.990439	5.3416e-05	0.000106832	0	0.000106832	0.000106832	5.3416e-05	5.3416e-05	5.3416e-05	0	0.000106832	0.997222	0.997703	0	0.998024	0	0	0.000213664	0	5.3416e-05
	N	0	0	0	0	0	0	0	0	0	0	0	0	0	0	0	0	0	0	0	0	0	0	0	0	0	0	0	0	0	0	0	0	0	0	0	0	0	0	0	0
	-	0.000640991	0.000694407	0.000908071	0.00112173	0.00117515	0.00144223	0.00160248	0.00197639	0.00240372	0.00299129	0.00347204	0.00384595	0.00411303	0.00454036	0.00507452	0.00657016	0.00710432	0.00822606	0.00876022	0.00913413	0.00924096	0.00897388	0.00827947	0.00726457	0.00742482	0.006036	0.00512793	0.00379253	0.00288446	0.0026708	0.00261738	0.00224347	0.00197639	0.00154906	0.00154906	0.00154906	0.00128198	0.0010149	0.000801239	0.000801239
A3A_PLV_G25 rep.3	A	0.99891	0.000263079	0.999136	0.00105232	0.000714071	0.000450992	0.00041341	0.000375827	0.99782	0.000526158	0.00139056	0.000225496	0.000375827	0.000225496	0.994325	0.0119513	0.000488575	0.00428443	0.000338244	0.000338244	0.000263079	0.990416	0.990717	0.000112748	0.000338244	0.000375827	0.994024	0.000187913	0.000150331	0.000150331	0.000150331	0.000300661	3.75827e-05	3.75827e-05	0.000488575	0.000526158	0.00041341	0.998422	0.000112748	3.75827e-05
	T	0	0.000676488	7.51654e-05	0.000150331	0.998008	0.0145445	0.997858	0.997933	7.51654e-05	0.0237147	0.0475421	0.995716	0.000450992	0.000112748	7.51654e-05	0.200391	0.99192	0.219032	0.990379	0.000450992	0.000150331	0.000150331	0.000225496	0.991807	0.0296152	0.0127405	3.75827e-05	0.995002	0.995903	0.000901984	0.996279	3.75827e-05	0.000225496	0.997595	0.000112748	0.00176639	0.000112748	0	0.000225496	0.998346
	C	0.000375827	0.998346	3.75827e-05	0.000150331	0.000263079	0.983576	0.000263079	0.000187913	0	0.972978	0.94761	0.000225496	0.000187913	0	0	0.775631	0.000187913	0.737184	0.000826819	0.000187913	0	3.75827e-05	0.000225496	3.75827e-05	0.962154	0.979893	0.000150331	0.000187913	3.75827e-05	0.99549	0.000488575	3.75827e-05	0	0.000225496	0	0.995791	0.997895	0	0.998422	0.000338244
	G	0.000263079	0.000112748	0.000112748	0.997895	3.75827e-05	0.000263079	0.000225496	0.000150331	0.000112748	0.000338244	0.000338244	0	0.994776	0.994964	0.000112748	0.00507366	0.000150331	0.0307051	0.000225496	0.990003	0.990341	0.000187913	0.000112748	0	0.000187913	7.51654e-05	3.75827e-05	0.000112748	3.75827e-05	0.000112748	0	0.99673	0.996956	0	0.997369	0	3.75827e-05	0.000112748	0	3.75827e-05
	N	0	0	0	0	0	0	0	0	0	3.75827e-05	0	0	0	0	0	0	0	0	0	0	0	0	0	0	0	0	0	0	0	0	0	0	0	0	0	0	0	0	0	0
	-	0.000450992	0.000601323	0.000638906	0.000751654	0.00097715	0.00116506	0.00124023	0.00135298	0.00199188	0.00240529	0.00311936	0.00383343	0.00420926	0.00469784	0.00548707	0.0069528	0.00725346	0.00879435	0.00823061	0.00901984	0.00924534	0.00920776	0.00871918	0.00804269	0.00770445	0.00691521	0.00575015	0.00450992	0.00387102	0.00334486	0.00308178	0.00289387	0.00278112	0.00214221	0.00202946	0.00191672	0.00154089	0.00146572	0.00124023	0.00124023
EXM1
		C-3	C-2	C5	C6	C10
Untreated	rep. 1	0.00133553	0.00102129	0.00251394	0.00172834	0.00125697
	rep. 2	0.000416456	0.000267722	0.000832912	0.00124937	0.000862659
	rep. 3	0.000547608	0.000342255	0.00116367	0.00119789	0.00106099
	average	0.000766532	0.000543755	0.00150351	0.00139187	0.00106021
A3A	rep. 1	0.0105072	0.013336	0.293797	0.340473	0.121641
	rep. 2	0.0109057	0.0166221	0.327698	0.383281	0.154261
	rep. 3	0.0123304	0.0135014	0.283667	0.332093	0.126128
	average	0.0112477	0.0144865	0.301721	0.351949	0.13401
A3A_PLV_G25	rep. 1	0.00649022	0.0257923	0.398601	0.43063	0.0837829
	rep. 2	0.00794077	0.0344458	0.414601	0.452981	0.0916407
	rep. 3	0.0080753	0.0254511	0.378871	0.411784	0.0801403
	average	0.00750209	0.0285631	0.397357	0.431799	0.085188
FANCF
		C-10	C-8	C-6	C-5	C-3	C6	C7	C8	C11	C14	C17	C19	C20
Untreated	rep. 1	0.00143221	0.000505487	0.000610796	0.000463363	0.00075823	0.00174814	0.00157965	0.00126372	0.0014954	0.00174814	0.000695044	0.00075823	0.000526549
	rep. 2	0.00089094	0.000411203	0.000159912	0.000137068	0.000137068	0.000114223	0.000159912	0.000114223	9.13784e-05	0.000616804	4.56892e-05	0.000114223	0.000159912
	rep. 3	0.000808117	0.000314268	6.73431e-05	8.97908e-05	0.000134686	0.000314268	0.000314268	0.000404059	0.000224477	0.000718326	0.000134686	6.73431e-05	0.000224477
	average	0.00104376	0.000410319	0.000279351	0.000230074	0.000343328	0.000725544	0.000684609	0.000593999	0.000603751	0.00102776	0.000291807	0.000313265	0.000303646
A3A	rep. 1	0.00184321	0.00223538	0.00456881	0.0101573	0.166007	0.261834	0.227617	0.223185	0.195165	0.107985	0.00707871	0.00123534	0.000470607
	rep. 2	0.00163471	0.00171783	0.0039621	0.0110274	0.16965	0.274576	0.243738	0.235315	0.202787	0.11515	0.00720381	0.000443312	0.000498725
	rep. 3	0.00180965	0.00214896	0.0036193	0.0102358	0.162303	0.266753	0.235282	0.226291	0.196686	0.105186	0.00743652	0.000706894	0.000169654
	average	0.00176252	0.00203406	0.00405007	0.0104735	0.165986	0.267721	0.235546	0.228264	0.198213	0.10944	0.00723968	0.000795183	0.000379662
A3A_PLV_G25	rep. 1	0.0017731	0.00140722	0.00143537	0.00256114	0.0227407	0.337593	0.311418	0.303228	0.18975	0.184628	0.00571332	0.0007599	0.000591033
	rep. 2	0.00182501	0.00128824	0.00085883	0.00182501	0.0238325	0.333011	0.304348	0.305207	0.186473	0.181213	0.00397209	0	0.000214707
	rep. 3	0.00153467	0.00142505	0.0005755	0.0017265	0.0209921	0.309756	0.282022	0.278761	0.167306	0.166018	0.00443957	8.22143e-05	0.000164429
	average	0.00171093	0.0013735	0.000956565	0.00203755	0.0225218	0.326787	0.299263	0.295732	0.181176	0.177286	0.00470833	0.000280705	0.00032339
HEK site3
		C-10	C-6	C-5	C3	C4	C5	C9	C14	C16
Untreated	rep. 1	0.000807711	0.000538474	0.000969253	0.00183081	0.00150773	0.000753864	0.000915406	0.000807711	0.000807711
	rep. 2	0	0.000326477	0.000326477	0.00555011	0.00424421	0.00326477	0.000652955	0.000979432	0
	rep. 3	0.000343328	0.000228885	0.000228885	0.0024033	0.00251774	0.0024033	0.00125887	0.0016022	0.000686656
	average	0.00038368	0.000364612	0.000508205	0.00326141	0.00275656	0.00214064	0.00094241	0.00112978	0.000498122
A3A	rep. 1	0.0460223	0.010521	0.0134466	0.218128	0.370372	0.309891	0.0648138	0.132441	0.00759536
	rep. 2	0.0471476	0.0238095	0.0106082	0.362093	0.381424	0.316596	0.125177	0.165017	0.00942951
	rep. 3	0.0615641	0.0442596	0.0249584	0.380366	0.388353	0.323794	0.139101	0.152413	0.0113145
	average	0.051578	0.0261967	0.0163377	0.320196	0.38005	0.31676	0.109697	0.149957	0.00944645
A3A_PLV_G25	rep. 1	0.0533492	0.0124126	0.0151083	0.253895	0.454565	0.407799	0.0754161	0.18876	0.00604959
	rep. 2	0.0482843	0.00931373	0.0171569	0.292402	0.51201	0.455882	0.089951	0.201225	0.00857843
	rep. 3	0.0361547	0.00756726	0.0081278	0.289798	0.51037	0.450112	0.0781951	0.202915	0.00924888
	average	0.0459294	0.00976454	0.0134643	0.278698	0.492315	0.437931	0.0811874	0.197633	0.00795897
HEK site4
		C-9	C-7	C-6	C-5	C-4	C3	C5	C8	C11
Untreated	rep. 1	0.00124134	0.000206889	0.000517224	0.000827558	0.00134478	0.00206889	0.001862	0.00237923	0.000517224
	rep. 2	0	0.000497265	0	0	0	0.00546992	0.00198906	0.00745898	0.000497265
	rep. 3	0.000186881	0.000186881	0.000186881	0.00112129	0.000560643	0.00429826	0.00448514	0.0069146	0.000747524
	average	0.000476072	0.000297012	0.000234702	0.000649614	0.000635141	0.00394569	0.00277874	0.00558427	0.000587337
A3A	rep. 1	0.00772875	0.00448766	0.00473697	0.00835203	0.0160808	0.166168	0.175642	0.171528	0.0195712
	rep. 2	0.0060947	0.00515706	0.00562588	0.00750117	0.0157056	0.165729	0.172527	0.176278	0.0229723
	rep. 3	0.0118483	0.00663507	0.00616114	0.00995261	0.0199052	0.151659	0.158294	0.167773	0.0170616
	average	0.00855726	0.0054266	0.005508	0.00860194	0.0172305	0.161185	0.168821	0.171859	0.0198684
A3A_PLV_G25	rep. 1	0.00532712	0.0184784	0.0243605	0.0142056	0.0172576	0.245602	0.326785	0.334887	0.0305754
	rep. 2	0.00573423	0.0219397	0.0321616	0.0132137	0.0184493	0.232112	0.320618	0.339566	0.0351533
	rep. 3	0.00288411	0.0207132	0.0230729	0.00891453	0.0133718	0.19376	0.263765	0.27871	0.0178291
	average	0.00464849	0.0203771	0.0265316	0.0121113	0.0163596	0.223825	0.303723	0.317721	0.0278526
RNF2
		C-10	C-9	C-8	C-7	C-2	C3	C6	C12	C17	C18
Untreated	rep. 1	0.00263803	0.000282646	0.00018843	0.000376861	0.000471076	0.0012248	0.00150744	0.000942152	0.000471076	0.00018843
	rep. 2	0.00223235	0.000237485	9.49938e-05	0.000189988	0.000759951	0.00531965	0.00560464	0.00327729	0.000142491	0
	rep. 3	0.00266105	0.000414708	0.000138236	6.91181e-05	0.000552944	0.000656622	0.000483826	0.000172795	6.91181e-05	0.000207354
	average	0.00251048	0.000311613	0.000140553	0.000211989	0.000594657	0.00240036	0.00253197	0.00146408	0.000227562	0.000131928
A3A	rep. 1	0.00210011	0.00175009	0.00350018	0.00560028	0.0130673	0.292965	0.296348	0.200443	0.00793373	0.00735037
	rep. 2	0.00339195	0.00156208	0.00294564	0.003749	0.0132554	0.270597	0.280594	0.192716	0.00749799	0.00540034
	rep. 3	0.00333674	0.00180456	0.00268982	0.00418795	0.0124957	0.312257	0.322472	0.223119	0.00983997	0.00517535
	average	0.00294293	0.00170558	0.00304521	0.00451241	0.0129395	0.29194	0.299805	0.205426	0.0084239	0.00597535
A3A_PLV_G25	rep. 1	0.00178103	0.00148419	0.00207787	0.00277049	0.00984515	0.32301	0.334735	0.133627	0.00687676	0.00237471
	rep. 2	0.00336894	0.00141648	0.00191417	0.00359864	0.0106811	0.345316	0.351977	0.133035	0.00547452	0.00214387
	rep. 3	0.00315405	0.00116202	0.00154936	0.00221337	0.00913015	0.370518	0.379869	0.146525	0.00636344	0.00199203
	average	0.00276801	0.00135423	0.00184713	0.00286083	0.00988545	0.346281	0.355527	0.137729	0.00623824	0.0021702
SiteB
		C-10	C-5	C-1	C5	C6	C7	C8	C9	C10	C11	C13
Untreated	rep. 1	0.000496617	0.000682848	0.000310385	0.00229685	0.00155193	0.00142777	0.00142777	0.00105531	0.00155193	0.000372463	0.000931156
	rep. 2	0.00044831	0.000806958	0.00089662	0.00277952	0.00295885	0.00268986	0.00224155	0.00143459	0.00107594	0.000986282	0.00197256
	rep. 3	0.000434489	0.00014483	0.000337936	0.000820701	0.000482765	0.000241383	0.000289659	0.000337936	0.000289659	0.000434489	0.00014483
	average	0.000459805	0.000544878	0.00051498	0.00196569	0.00166451	0.00145301	0.00131966	0.000942613	0.00097251	0.000597744	0.00101618
A3A	rep. 1	0.00703858	0.101147	0.1061	0.271376	0.274505	0.257039	0.252346	0.23879	0.222888	0.197602	0.254953
	rep. 2	0.00269875	0.0694929	0.0602721	0.209041	0.213539	0.197852	0.186158	0.174463	0.161419	0.144608	0.189475
	rep. 3	0.00348736	0.0531822	0.0470793	0.15033	0.153568	0.14348	0.134014	0.121061	0.109478	0.0986424	0.133641
	average	0.00440823	0.0746074	0.0711505	0.210249	0.213871	0.199457	0.190839	0.178105	0.164595	0.146951	0.192689
A3A_PLV_G25	rep. 1	0.00144637	0.0096054	0.0112001	0.301773	0.312194	0.290165	0.265243	0.19667	0.180722	0.135848	0.201194
	rep. 2	0.00118328	0.00782277	0.00801998	0.307126	0.319419	0.293913	0.264199	0.18492	0.164015	0.122009	0.195964
	rep. 3	0.0012535	0.00884825	0.00980681	0.258516	0.266996	0.242811	0.220248	0.154623	0.13995	0.10699	0.16878
	average	0.00129438	0.00875881	0.00967564	0.289138	0.299536	0.275629	0.249897	0.178738	0.161563	0.121616	0.188646
VEGFA site2
		C-10	C-8	C-4	C-3	C-2	C-1	C3	C4	C5	C6	C7	C9	C10	C12	C13	C14	C15	C17	C18	C20
Untreated	rep. 1	0.00068941	0.000835649	0.000752084	0.000626737	0.000459607	0.00104456	0.000731193	0.00085654	0.000940105	0.000668519	0.000731193	0.000814758	0.000605845	0.000647628	0.000793866	0.000543172	0.00106545	0.000564063	0.000229803	0.000459607
	rep. 2	0.000311643	0.000124657	0.000747943	0.000249314	0.0004363	0.000934929	0.00124657	0.00124657	0.00155821	0.00186986	0.00199452	0.00124657	0.000934929	0.000311643	0.000747943	0.0008726	0.00149589	0.000311643	0.000186986	0.000186986
	rep. 3	0.000183732	0.000209979	0.000314969	0.000262474	0.000209979	0.000918659	0.00070868	0.00133862	0.00146985	0.00146985	0.00125988	0.00102365	0.00070868	0.000314969	0.000367464	0.000262474	0.000918659	0.000236227	5.24948e-05	0.000183732
	average	0.000394928	0.000390095	0.000604999	0.000379508	0.000368629	0.00096605	0.000895482	0.00114724	0.00132272	0.00133608	0.00132853	0.00102833	0.000749818	0.000424747	0.000636424	0.000559415	0.00116	0.000370644	0.000156428	0.000276775
A3A	rep. 1	0.010821	0.0133182	0.00711313	0.00938328	0.0174801	0.0587212	0.105032	0.198411	0.229398	0.221869	0.217102	0.205335	0.177601	0.00908059	0.0194854	0.0337117	0.0446462	0.00476731	0.0014756	0.00786984
	rep. 2	0.0146287	0.0152341	0.00680993	0.0100888	0.0228006	0.072841	0.130095	0.228158	0.262107	0.257768	0.250454	0.2386	0.202633	0.0122579	0.0257768	0.0442393	0.0589689	0.0045904	0.00110977	0.0128632
	rep. 3	0.00980226	0.010311	0.0053251	0.00695316	0.0156361	0.0571177	0.10467	0.190483	0.219923	0.211647	0.210325	0.19886	0.168673	0.00797069	0.0195367	0.0364617	0.0479598	0.00362921	0.0009497	0.0100058
	average	0.0117507	0.0129544	0.00641605	0.00880841	0.018639	0.0628933	0.113266	0.205684	0.237143	0.230428	0.22596	0.214265	0.182969	0.00976972	0.0215997	0.0381376	0.050525	0.00432897	0.00117835	0.0102463
A3A_PLV_G25	rep. 1	0.0060502	0.00457853	0.00359742	0.0106287	0.0192135	0.0667975	0.118306	0.365874	0.383861	0.373641	0.366119	0.290655	0.226555	0.0445589	0.047257	0.0765269	0.0913253	0.00744011	0.000245278	0.00171695
	rep. 2	0.00673053	0.00594708	0.00309818	0.0124639	0.0246786	0.078879	0.157224	0.431573	0.449058	0.436167	0.428297	0.346498	0.270111	0.0554111	0.0650974	0.0994979	0.110324	0.00918771	0.00160251	0.00270646
	rep. 3	0.00670691	0.00507809	0.00383252	0.0108269	0.0221328	0.0691291	0.142905	0.406966	0.424068	0.406534	0.405097	0.320207	0.254192	0.0480981	0.0590208	0.0864233	0.0992622	0.00785666	0.00172463	0.00287439
	average	0.00649588	0.00520123	0.00350937	0.0113065	0.0220083	0.0716018	0.139478	0.401471	0.418996	0.405447	0.399838	0.31912	0.250286	0.0493561	0.0571251	0.0874827	0.100304	0.00816149	0.00119081	0.0024326
CBE site11
		C-9	C-6	C-4	C4	C6	C8	C9	C10	C15	C19
Untreated	rep. 1	0.000127378	0	8.49185e-05	8.49185e-05	0.000424592	0.00174083	0.000127378	0	0.000212296	0.000467052
	rep. 2	0.000110906	3.69686e-05	0.000110906	3.69686e-05	0.000369686	0.000739372	0.000184843	7.39372e-05	0.000221811	0.000554529
	rep. 3	0.000183117	0	0.000183117	0.000183117	0.000183117	0.00268571	0.000244156	6.10389e-05	0.000610389	0.00054935
	average	0.000140467	1.23229e-05	0.000126314	0.000101668	0.000325798	0.00172197	0.000185459	4.4992e-05	0.000348165	0.000523643
A3A	rep. 1	0.00191005	0.0315012	0.0820881	0.324856	0.275709	0.162722	0.229294	0.277178	0.0292091	0.00148396
	rep. 2	0.000762777	0.0320366	0.0629291	0.314645	0.254005	0.146072	0.214722	0.263921	0.0240275	0.00266972
	rep. 3	0.00226034	0.0303151	0.0737934	0.336923	0.271639	0.152107	0.224039	0.278819	0.0303151	0.00199442
	average	0.00164439	0.0312843	0.0729369	0.325475	0.267118	0.153634	0.222685	0.273306	0.0278506	0.00204937
A3A_PLV_G25	rep. 1	0.000669818	0.00465045	0.00995158	0.32712	0.402809	0.160948	0.181961	0.288711	0.0312135	0.000995158
	rep. 2	0.000220653	0.00353045	0.00882613	0.305384	0.39188	0.150044	0.167917	0.28376	0.0313327	0.000220653
	rep. 3	0.00123435	0.00458473	0.00775877	0.305237	0.390231	0.156233	0.173514	0.281079	0.0290954	0.00123435
	average	0.000708274	0.00425521	0.00884549	0.31258	0.394973	0.155742	0.174464	0.284517	0.0305472	0.000816721
WFS
		C-9	C-5	C-4	C1	C4	C14	C16
Untreated	rep. 1	0	0	0	0.000729927	0	0.00218978	0
	rep. 2	0.00185071	0	0	0	0	0	0
	rep. 3	0	0	0	0	0	0.0023175	0
	average	0.000616903	0	0	0.000243309	0	0.00150243	0
A3A	rep. 1	0.0218527	0.0128266	0.0190024	0.104038	0.152969	0.0223278	0.00142518
	rep. 2	0.0141172	0.00599497	0.0284278	0.21814	0.290079	0.0421582	0.00251402
	rep. 3	0.0155207	0.0103989	0.0324383	0.231104	0.296911	0.047183	0.00310414
	average	0.0171635	0.00974015	0.0266228	0.184427	0.246653	0.037223	0.00234778
A3A_PLV_G25	rep. 1	0.00581395	0.00436047	0.0261628	0.135174	0.28343	0.0406977	0.00290698
	rep. 2	0.00308099	0.00550176	0.024868	0.15603	0.383143	0.0625	0.00286092
	rep. 3	0.000691324	0.00795022	0.0259246	0.163152	0.408918	0.0670584	0.00207397
	average	0.00319542	0.00593748	0.0256518	0.151452	0.358497	0.056752	0.00261395
PPP1R12C site2
		C-10	C-9	C-7	C-6	C-1	C3	C4	C7	C9	C12	C13	C18	C19
Untreated	rep. 1	0	6.37836e-05	0.000191351	6.37836e-05	0.000510269	0.000318918	0.000829187	0.000255135	0	0.00121189	6.37836e-05	0	0
	rep. 2	4.21585e-05	8.4317e-05	0.000210793	0.000252951	0.000252951	0.000505902	0.00084317	0.000548061	0.000168634	0.00130691	8.4317e-05	0.000126476	0.000210793
	rep. 3	0.000228502	0.000152335	7.61673e-05	7.61673e-05	0	0.000457004	0.000609338	0.000152335	0.000228502	0.00159951	7.61673e-05	7.61673e-05	7.61673e-05
	average	9.02201e-05	0.000100145	0.000159437	0.000130967	0.000254407	0.000427275	0.000760565	0.00031851	0.000132379	0.00137277	7.4756e-05	6.75476e-05	9.56533e-05
A3A	rep. 1	0.0017331	0.00266843	0.0242359	0.0166983	0.00310858	0.321642	0.35336	0.294187	0.339303	0.0352397	0.0852796	0.0114165	0.00294352
	rep. 2	0.00196577	0.00289084	0.0230111	0.0144928	0.00331483	0.316605	0.350717	0.289547	0.342507	0.0365017	0.0848751	0.010407	0.00412427
	rep. 3	0.00156855	0.00269267	0.0208878	0.0131758	0.00274495	0.287697	0.319121	0.263228	0.304925	0.0306912	0.0745582	0.0104047	0.00311095
	average	0.00175581	0.00275065	0.0227116	0.0147889	0.00305612	0.308648	0.341066	0.282321	0.328912	0.0341442	0.081571	0.0107427	0.00339291
A3A_PLV_G25	rep. 1	0.000944807	0.00173215	0.00305094	0.00749941	0.0026179	0.308224	0.421463	0.373061	0.325348	0.0328124	0.106586	0.0026179	0.00153531
	rep. 2	0.00159394	0.0018596	0.00225809	0.00703991	0.0027894	0.281065	0.386	0.342897	0.301322	0.0307498	0.100485	0.00259016	0.00212526
	rep. 3	0.00165563	0.0013091	0.00157862	0.00608347	0.00196365	0.27187	0.368936	0.327738	0.282612	0.0277992	0.0894425	0.00223317	0.000962575
	average	0.00139813	0.00163362	0.00229588	0.00687427	0.00245699	0.287053	0.392133	0.347899	0.303094	0.0304538	0.0988378	0.00248041	0.00154105
PPP1R12C site4
		C-10	C-8	C-7	C-5	C2	C4	C6	C9	C10	C17	C18	C20
Untreated	rep. 1	0.00095698	0.00062315	0.000356086	0.000511873	0.000867959	0.00146885	0.00155788	0.000823448	0.000756682	0.0012463	0.00028932	0.00120179
	rep. 2	0.000112322	0.00067393	0.000299525	0.000336965	0.000411846	0.00336965	0.00344453	0.00172227	0.000861133	0.000262084	7.48811e-05	0.00104834
	rep. 3	0.000193255	0.000386511	0.000241569	0.000169098	0.000362354	0.00171514	0.00164267	0.0010629	0.000483138	0.000338197	0.000169098	0.0014011
	average	0.000420852	0.000561197	0.00029906	0.000339312	0.000547386	0.00218455	0.00221503	0.00120287	0.000700318	0.000615527	0.000177766	0.00121708
A3A	rep. 1	0.00131	0.00154513	0.00188103	0.0374861	0.0371502	0.302912	0.295959	0.110409	0.118773	0.00393	0.00466897	0.00188103
	rep. 2	0.0010518	0.00178806	0.00147252	0.0449645	0.0399159	0.334788	0.326164	0.12264	0.132211	0.00473311	0.00646858	0.00215619
	rep. 3	0.00125101	0.00201776	0.00181598	0.0390234	0.0344633	0.291082	0.278854	0.0943503	0.103027	0.00411622	0.00496368	0.00177563
	average	0.00120427	0.00178365	0.00172318	0.0404914	0.0371765	0.309594	0.300326	0.109133	0.118004	0.00425978	0.00536708	0.00193761
A3A_PLV_G25	rep. 1	0.00227464	0.00261163	0.00143218	0.00817186	0.0168492	0.342291	0.38096	0.0586352	0.114996	0.00572873	0.00454928	0.00328559
	rep. 2	0.00119766	0.00110553	0.0010134	0.00755447	0.0173661	0.355751	0.394307	0.0567967	0.119029	0.00248745	0.00414575	0.00202681
	rep. 3	0.000927375	0.00191271	0.000463687	0.0063757	0.0165768	0.315018	0.349794	0.0539616	0.10717	0.00272416	0.0026662	0.00144902
	average	0.00146656	0.00187662	0.000969758	0.00736735	0.0169307	0.337687	0.37502	0.0564645	0.113732	0.00364678	0.00378708	0.00225381
PPP1R12C site5
		C-6	C-1	C2	C6	C8	C14	C15	C16
Untreated	rep. 1	0.000275492	0.000275492	0.000757602	0.000206619	0.000206619	0.000172182	0.000206619	6.88729e-05
	rep. 2	0.00016714	0.000696418	0.000584991	0.000222854	0.000278567	8.35701e-05	8.35701e-05	0.000111427
	rep. 3	5.75672e-05	0.000633239	0.00120891	0.000345403	0.000172702	0.000287836	0.000115134	0.000172702
	average	0.000166733	0.00053505	0.000850501	0.000258292	0.000219296	0.000181196	0.000135108	0.000117667
A3A	rep. 1	0.00193678	0.00685663	0.174777	0.242743	0.285619	0.0220392	0.0779608	0.0640695
	rep. 2	0.00116296	0.00561128	0.161361	0.218084	0.257857	0.0186364	0.0696322	0.0579735
	rep. 3	0.00251293	0.00628232	0.184603	0.25064	0.297975	0.0213116	0.0744696	0.0643213
	average	0.00187089	0.00625008	0.173581	0.237156	0.280484	0.0206624	0.0740209	0.0621214
A3A_PLV_G25	rep. 1	0.00213417	0.0035234	0.0285697	0.307904	0.348454	0.0360594	0.0633406	0.0229121
	rep. 2	0.00177268	0.00305874	0.0252346	0.286305	0.324887	0.0309698	0.0570733	0.0222802
	rep. 3	0.00185328	0.00356668	0.0315057	0.350584	0.394118	0.0387789	0.0724526	0.0264354
	average	0.00192004	0.00338294	0.0284367	0.314931	0.35582	0.0352694	0.0642888	0.0238759
PPP1R12C site6
		C-9	C-8	C-5	C5	C7	C10	C13
Untreated	rep. 1	8.14399e-05	0.000325759	8.14399e-05	0.000447919	0.00016288	0.00016288	0.00012216
	rep. 2	8.88863e-05	0.000266659	0.000148144	0.00047406	8.88863e-05	0.000118515	0.000177773
	rep. 3	0.000629767	0.000209922	0.000279896	0.000559793	0.000209922	0.000279896	0.000279896
	average	0.000266698	0.000267447	0.000169827	0.000493924	0.000153896	0.000187097	0.000193276
A3A	rep. 1	0.00489754	0.0192035	0.000902178	0.00805516	0.426601	0.31776	0.103235
	rep. 2	0.00463269	0.0238988	0.000441209	0.0104419	0.420619	0.313847	0.0988308
	rep. 3	0.00586364	0.0236364	0.000863636	0.0117273	0.426955	0.322364	0.100727
	average	0.00513129	0.0222462	0.000735674	0.0100748	0.424725	0.31799	0.100931
A3A_PLV_G25	rep. 1	0.0028114	0.0259274	0.000156189	0.00671613	0.478719	0.394611	0.0866068
[truncated: 124 more rows]

## Sheet: Fig. 1h
Indels analysized by CRISPResso2
[truncated: 1,961 more rows]

## Sheet: Fig. 2a; Sup. Fig. 2
Editing efficiency analysized by CRISPResso2
[truncated: 870 more rows]

[truncated: 19 more sheets: Fig. 2b,c,d,e, Sup. Fig. 3, Sup. Fig. 4a,b,c, Sup. Fig. 4d,e,f,g, Fig. 2f,g,h, Sup. Fig. 5, Fig. 3a, Fig. 3b; Fig. 5i, Fig. 3c,d,e,f,g,h; Sup. Fig. 5, Fig. 4b, Fig. 4c, Fig. 5a, Fig. 5b,c,d,e,f, Fig. 5g, Fig. 5h; Sup. Fig. 7, Fig. 6c; Sup. Fig. 6, Fig. 6a,b,d,e; Sup. Fig. 8, Fig. 6f, Sup. Fig. 9]
